# Supplementary material for: The Bdnf and Npas4 genes are targets of HDAC3-mediated transcriptional repression
Source: BMC Neurosci. 2019 Dec 28;20:65. doi: 10.1186/s12868-019-0546-0 (PMC6935488; doi:10.1186/s12868-019-0546-0)
Supplement: Supplementary file 1 — Additional file 1: Table S1. Unique HDAC3 Peaks in the promoter region in HK. Table shows a list of putative transcriptional targets of HDAC3 in HK. Genes were grouped based on the enrichment of HDAC3 in their promoter region. An area of around 2kb upstream of the TSS was considered as promoter. [file 12868_2019_546_MOESM1_ESM.xlsx]

## Sheet: Table S1
Table S1- Unique HDAC3 Peaks in the promoter region in HK
Chr	Start	End	Region	Distance to Nearest TSS	Gene	Gene details	Type
chr19	32877319	32877465	Intergenic	-2023	Nr3c2	nuclear receptor subfamily 3, group C, member 2	protein-coding
chr20	38752550	38752655	promoter-TSS	-1989	Nt5dc1	5'-nucleotidase domain containing 1	protein-coding
chr13	88525669	88525783	promoter-TSS	-1982	Ccdc19	coiled-coil domain containing 19	protein-coding
chr1	2619549	2619897	promoter-TSS	-1981	Tab2	TGF-beta activated kinase 1/MAP3K7 binding protein 2	protein-coding
chr4_random	1662573	1662785	promoter-TSS	-1975	Pex26	peroxisomal biogenesis factor 26	protein-coding
chr2	153564565	153564678	promoter-TSS	-1970	Plch1	phospholipase C, eta 1	protein-coding
chr2	150552936	150553087	promoter-TSS	-1951	Npy2r	neuropeptide Y receptor Y2	protein-coding
chr1	56484941	56485119	promoter-TSS	-1939	Mir99b	microRNA 99b	ncRNA
chr11	73112770	73113013	promoter-TSS	-1923	Atp13a4	ATPase type 13A4	protein-coding
chr17	8929470	8929639	promoter-TSS	-1914	Ctsm	cathepsin M	protein-coding
chr1	228403965	228404104	promoter-TSS	-1883	Cbwd1	COBW domain containing 1	protein-coding
chr1	224657027	224657323	promoter-TSS	-1877	Gda	guanine deaminase	protein-coding
chr1	187997360	187997486	promoter-TSS	-1873	RGD1306730	similar to cDNA sequence BC025641	protein-coding
chr14	86589525	86589671	intron (NM_001270850, intron 1 of 9)	-1858	Gck	glucokinase	protein-coding
chr10	55846317	55846498	promoter-TSS	-1857	Vamp2	vesicle-associated membrane protein 2	protein-coding
chr1	78590929	78591114	promoter-TSS	-1853	Opa3	optic atrophy 3	protein-coding
chr19	56864865	56865163	3' UTR (NM_001014015, exon 11 of 11)	-1847	Tomm20	translocase of outer mitochondrial membrane 20 homolog (yeast)	protein-coding
chr5	65167042	65167280	promoter-TSS	-1825	Tex10	testis expressed 10	protein-coding
chr5	163651096	163651331	promoter-TSS	-1823	Vps13d	vacuolar protein sorting 13 homolog D (S. cerevisiae)	protein-coding
chr9	20003614	20003731	promoter-TSS	-1822	Gsta3	glutathione S-transferase alpha 3	protein-coding
chr4	159293376	159293511	promoter-TSS	-1809	Foxj2	forkhead box J2	protein-coding
chr7	12108586	12108804	promoter-TSS	-1806	Olr1078	olfactory receptor 1078	protein-coding
chr8	84904597	84904746	promoter-TSS	-1806	Filip1	filamin A interacting protein 1	protein-coding
chr1	67455064	67455210	promoter-TSS	-1804	Rasl2-9	RAS-like, family 2, locus 9	protein-coding
chr14	21696419	21696663	promoter-TSS	-1783	LOC494224	follicular dendritic cell secreted	protein-coding
chrX	36166718	36166848	promoter-TSS	-1764	Acsl4	acyl-CoA synthetase long-chain family member 4	protein-coding
chr1	201640114	201640255	promoter-TSS	-1755	Pnpla2	patatin-like phospholipase domain containing 2	protein-coding
chr20	3599642	3599863	intron (NM_001002807, intron 5 of 5)	-1734	RT1-CE1	RT1 class I, locus1	protein-coding
chr12	10914302	10914424	promoter-TSS	-1732	Ocm2	oncomodulin 2	protein-coding
chr6	33072628	33072732	promoter-TSS	-1732	Osr1	odd-skipped related transciption factor 1	protein-coding
chr12	32388392	32388514	promoter-TSS	-1730	Scarb1	scavenger receptor class B, member 1	protein-coding
chr3	78650593	78650862	promoter-TSS	-1700	Mir129-2	microRNA 129-2	ncRNA
chr3	89250638	89250741	promoter-TSS	-1685	RGD1563222	similar to RIKEN cDNA A930018P22	protein-coding
chr3	142671718	142671907	promoter-TSS	-1677	Trib3	tribbles pseudokinase 3	protein-coding
chr7	73828463	73828609	promoter-TSS	-1670	Klf10	Kruppel-like factor 10	protein-coding
chr20	38752149	38752381	promoter-TSS	-1652	Nt5dc1	5'-nucleotidase domain containing 1	protein-coding
chr10	87101100	87101402	promoter-TSS	-1583	Neurod2	neuronal differentiation 2	protein-coding
chr2	14178277	14178392	promoter-TSS	-1560	Ccnh	cyclin H	protein-coding
chr10	14331384	14331649	promoter-TSS	-1549	Tmem204	transmembrane protein 204	protein-coding
chr14	2830997	2831108	promoter-TSS	-1540	LOC689986	hypothetical protein LOC689986	protein-coding
chr7	13727809	13727931	promoter-TSS	-1533	Zfp763	zinc finger protein 763	protein-coding
chr15	38393290	38393444	intron (NM_001014235, intron 5 of 7)	-1532	Phf11b	PHD finger protein 11B	protein-coding
chr1	157218865	157218985	promoter-TSS	-1525	Spcs2	signal peptidase complex subunit 2 homolog (S. cerevisiae)	protein-coding
chr10	100512595	100512746	promoter-TSS	-1510	Kcnj16	potassium inwardly-rectifying channel, subfamily J, member 16	protein-coding
chr7	80322627	80322755	promoter-TSS	-1504	Pkhd1l1	polycystic kidney and hepatic disease 1-like 1	protein-coding
chr13	79811900	79812011	promoter-TSS	-1500	Sele	selectin E	protein-coding
chr1	96036738	96036840	promoter-TSS	-1498	Bcat2	branched chain amino acid transaminase 2, mitochondrial	protein-coding
chr10	46809675	46809797	promoter-TSS	-1469	Alkbh5	alkB, alkylation repair homolog 5 (E. coli)	protein-coding
chr3	154458124	154458420	intron (NM_001270933, intron 2 of 10)	-1461	Hnf4a	hepatocyte nuclear factor 4, alpha	protein-coding
chr4	168719514	168719622	promoter-TSS	-1453	Ly49s7	Ly49 stimulatory receptor 7	protein-coding
chr14	19112119	19112229	promoter-TSS	-1450	Afp	alpha-fetoprotein	protein-coding
chr13	40946682	40946925	promoter-TSS	-1446	Ubxn4	UBX domain protein 4	protein-coding
chr3	105536828	105536945	promoter-TSS	-1442	Ccdc32	coiled-coil domain containing 32	protein-coding
chr14	23770053	23770219	promoter-TSS	-1440	Cenpc	centromere protein C	protein-coding
chr1	201581371	201581482	promoter-TSS	-1430	Taldo1	transaldolase 1	protein-coding
chr20	3581081	3581295	intron (NM_001033985, intron 3 of 9)	-1424	RT1-CE2	RT1 class I, locus CE2	protein-coding
chr14	15132714	15132865	promoter-TSS	-1421	Cxcl13	chemokine (C-X-C motif) ligand 13	protein-coding
chrUn	51805377	51805498	promoter-TSS	-1420	Enpp7	ectonucleotide pyrophosphatase/phosphodiesterase 7	protein-coding
chr1	63851218	63851403	intron (NM_001134978, intron 7 of 7)	-1406	Tmc4	transmembrane channel-like 4	protein-coding
chr16	80898703	80898822	promoter-TSS	-1397	Gas6	growth arrest specific 6	protein-coding
chr12	18049681	18049827	promoter-TSS	-1391	Vom2r61	vomeronasal 2 receptor, 61	protein-coding
chr1	208212472	208212667	promoter-TSS	-1388	Ap5b1	adaptor-related protein complex 5, beta 1 subunit	protein-coding
chr3	105756226	105756365	promoter-TSS	-1371	Spint1	serine peptidase inhibitor, Kunitz type 1	protein-coding
chr2	142432781	142432957	promoter-TSS	-1345	Stoml3	stomatin (Epb7.2)-like 3	protein-coding
chrX	134473542	134473693	promoter-TSS	-1343	Xpnpep2	X-prolyl aminopeptidase (aminopeptidase P) 2, membrane-bound	protein-coding
chr7	14641052	14641208	promoter-TSS	-1333	Vom2r55	vomeronasal 2 receptor, 55	protein-coding
chr5	29665246	29665481	promoter-TSS	-1326	Necab1	N-terminal EF-hand calcium binding protein 1	protein-coding
chr7	120648691	120648815	promoter-TSS	-1315	2014-09-03	septin 3	protein-coding
chr19	24871324	24871479	promoter-TSS	-1308	MAST1	microtubule associated serine/threonine kinase 1	protein-coding
chr13	32275521	32275729	promoter-TSS	-1304	Tmem185b	transmembrane protein 185B	protein-coding
chr6	25695044	25695147	promoter-TSS	-1255	Cenpa	centromere protein A	protein-coding
chr3	74066314	74066497	promoter-TSS	-1250	Olr711	olfactory receptor 711	protein-coding
chr9	73877216	73877354	promoter-TSS	-1221	Plcd4	phospholipase C, delta 4	protein-coding
chr18	81184660	81184810	promoter-TSS	-1177	Cndp1	carnosine dipeptidase 1 (metallopeptidase M20 family)	protein-coding
chrX	90799919	90800124	promoter-TSS	-1175	Dmrtc1c1	DMRT-like family C1c1	protein-coding
chr18	47848625	47848790	promoter-TSS	-1166	Srfbp1	serum response factor binding protein 1	protein-coding
chr7	97686850	97687001	promoter-TSS	-1125	LOC500877	Ab1-152	protein-coding
chr17	16111377	16111549	promoter-TSS	-1094	LOC306766	hypothetical LOC306766	protein-coding
chr11	82489827	82489945	promoter-TSS	-1082	Psmd2	proteasome (prosome, macropain) 26S subunit, non-ATPase, 2	protein-coding
chr3	75359793	75359905	promoter-TSS	-1078	Celf1	CUGBP, Elav-like family member 1	protein-coding
chr7	141215793	141215898	promoter-TSS	-1064	Prr13	proline rich 13	protein-coding
chr1	207603463	207603661	promoter-TSS	-1063	Npas4	neuronal PAS domain protein 4	protein-coding
chr17	87773067	87773218	promoter-TSS	-1063	Cubn	cubilin (intrinsic factor-cobalamin receptor)	protein-coding
chr20	45485463	45485603	promoter-TSS	-1057	Cd164	CD164 molecule, sialomucin	protein-coding
chr20	8201147	8201261	promoter-TSS	-1055	Mdga1	MAM domain containing glycosylphosphatidylinositol anchor 1	protein-coding
chr2	219409263	219409422	promoter-TSS	-1052	Pde5a	phosphodiesterase 5A, cGMP-specific	protein-coding
chr15	105568880	105569207	promoter-TSS	-1051	Rap2a	RAS related protein 2a	protein-coding
chr9	45646236	45646351	promoter-TSS	-1041	Hibch	3-hydroxyisobutyryl-CoA hydrolase	protein-coding
chrUn	52100299	52100500	promoter-TSS	-1041	Gaa	glucosidase, alpha, acid	protein-coding
chr15	42266848	42266964	promoter-TSS	-1031	Defb41	defensin beta 41	protein-coding
chr3	170953667	170953832	promoter-TSS	-1020	Myt1	myelin transcription factor 1	protein-coding
chr16	89938174	89938394	promoter-TSS	-1011	Slc10a2	solute carrier family 10 (sodium/bile acid cotransporter), member 2	protein-coding
chr1	186375636	186375741	promoter-TSS	-1007	Qprt	quinolinate phosphoribosyltransferase	protein-coding
chrUn	39687966	39688123	promoter-TSS	-1006	Csde1	cold shock domain containing E1, RNA binding	protein-coding
chr3	12906551	12906765	promoter-TSS (NM_001271232)	-997	Mvb12b	multivesicular body subunit 12B	protein-coding
chr1	49183873	49183987	promoter-TSS (NM_001099463)	-972	Vom2r7	vomeronasal 2 receptor, 7	protein-coding
chr9	85068153	85068445	promoter-TSS (NM_001012134)	-942	B3gnt7	UDP-GlcNAc:betaGal beta-1,3-N-acetylglucosaminyltransferase 7	protein-coding
chr18	35155031	35155162	promoter-TSS (NM_001271333)	-930	Prelid2	PRELI domain containing 2	protein-coding
chr1	253100818	253101062	promoter-TSS (NM_001047856)	-907	Sfr1	SWI5-dependent recombination repair 1	protein-coding
chr1	205013610	205013726	promoter-TSS (NM_152937)	-900	Fadd	Fas (TNFRSF6)-associated via death domain	protein-coding
chr13	70778340	70778499	promoter-TSS (NM_053431)	-893	Qsox1	quiescin Q6 sulfhydryl oxidase 1	protein-coding
chr7	118042542	118042696	promoter-TSS (NM_030841)	-890	Nptxr	neuronal pentraxin receptor	protein-coding
chr16	74454346	74454477	promoter-TSS (NM_001108878)	-881	Thsd1	thrombospondin, type I, domain containing 1	protein-coding
chr5	155665944	155666164	promoter-TSS (NM_001008515)	-874	C1qa	complement component 1, q subcomponent, A chain	protein-coding
chr13	67968576	67968702	promoter-TSS (NM_001048042)	-868	Nmnat2	nicotinamide nucleotide adenylyltransferase 2	protein-coding
chr7	119222655	119222784	promoter-TSS (NM_001130503)	-863	Adsl	adenylosuccinate lyase	protein-coding
chr13	87113795	87113960	promoter-TSS (NM_013112)	-857	Apoa2	apolipoprotein A-II	protein-coding
chr3	13879912	13880015	promoter-TSS (NM_001106569)	-836	Psmd5	proteasome (prosome, macropain) 26S subunit, non-ATPase, 5	protein-coding
chr19	35389039	35389174	promoter-TSS (NM_033650)	-832	Agrp	agouti related protein homolog (mouse)	protein-coding
chr8	115269746	115270082	promoter-TSS (NM_001109299)	-791	Tmie	transmembrane inner ear	protein-coding
chr3	118538362	118538593	promoter-TSS (NM_031351)	-791	Atrn	attractin	protein-coding
chr13	96460481	96460601	promoter-TSS (NM_182843)	-786	Acbd3	acyl-CoA binding domain containing 3	protein-coding
chr10	93113709	93113829	promoter-TSS (NM_024150)	-771	Arf2	ADP-ribosylation factor 2	protein-coding
chr16	30712329	30712454	promoter-TSS (NM_001109110)	-751	Anxa10	annexin A10	protein-coding
chrUn	37084361	37084581	promoter-TSS (NM_001014221).2	-737	LOC363337	similar to RIKEN cDNA 1700081O22	protein-coding
chrX	154164725	154165087	promoter-TSS (NR_037380)	-722	Mir3585	microRNA mir-3585	ncRNA
chr19	47803557	47803745	promoter-TSS (NM_024391)	-718	Hsd17b2	hydroxysteroid (17-beta) dehydrogenase 2	protein-coding
chr5	136496673	136496895	promoter-TSS (NM_022213)	-710	Pik3r3	phosphoinositide-3-kinase, regulatory subunit 3 (gamma)	protein-coding
chr7	25362722	25362835	promoter-TSS (NM_001108080)	-708	Spic	Spi-C transcription factor (Spi-1/PU.1 related)	protein-coding
chr18	24174441	24174596	promoter-TSS (NM_001107399)	-704	Ammecr1l	AMME chromosomal region gene 1-like	protein-coding
chr1	201523829	201523972	promoter-TSS (NR_045203)	-701	Tmem80	transmembrane protein 80	ncRNA
chr16	60331355	60331675	promoter-TSS (NM_001107316)	-684	Mfhas1	malignant fibrous histiocytoma amplified sequence 1	protein-coding
chr8	103664716	103664839	promoter-TSS (NM_012640)	-684	Rbp2	retinol binding protein 2, cellular	protein-coding
chr12	12141867	12142000	promoter-TSS (NM_001107123)	-662	Tnrc18	trinucleotide repeat containing 18	protein-coding
chr8	96335186	96335444	promoter-TSS (NM_001108176)	-659	Zic4	Zic family member 4	protein-coding
chr18	71006173	71006305	promoter-TSS (NM_001079698)	-648	Cxxc1	CXXC finger protein 1	protein-coding
chr1	252953739	252954027	promoter-TSS (NM_019349)	-631	Slk	STE20-like kinase	protein-coding
chr4	30245821	30246018	promoter-TSS (NM_053551)	-621	Pdk4	pyruvate dehydrogenase kinase, isozyme 4	protein-coding
chr3	114837921	114838064	promoter-TSS (NM_001012089)	-613	Dusp2	dual specificity phosphatase 2	protein-coding
chr10	46684782	46685023	promoter-TSS (NM_001107006)	-601	Atpaf2	ATP synthase mitochondrial F1 complex assembly factor 2	protein-coding
chr8	126499721	126499879	promoter-TSS (NM_012829)	-580	Cck	cholecystokinin	protein-coding
chr3	55716091	55716201	promoter-TSS (NM_001033927)	-578	Ola1	Obg-like ATPase 1	protein-coding
chr1	67648872	67649004	promoter-TSS (NM_001134545)	-565	Ssc5d	scavenger receptor cysteine rich domain containing (5 domains)	protein-coding
chr1	78646488	78646590	promoter-TSS (NM_201562)	-560	Rtn2	reticulon 2	protein-coding
chr3	151925125	151925320	promoter-TSS (NM_001107797)	-554	Chd6	chromodomain helicase DNA binding protein 6	protein-coding
chr17	62659106	62659277	promoter-TSS (NM_139082)	-550	Bambi	BMP and activin membrane-bound inhibitor	protein-coding
chr10	71512875	71513074	promoter-TSS (NM_001105823)	-545	Gas2l2	growth arrest-specific 2 like 2	protein-coding
chr16	32886059	32886171	promoter-TSS (NM_017193)	-515	Aadat	aminoadipate aminotransferase	protein-coding
chr16	44799862	44800076	promoter-TSS (NM_001166307)	-509	LOC498592	similar to CG32662-PA	protein-coding
chrUn	9428921	9429027	promoter-TSS (NM_001109011)	-502	Marco	macrophage receptor with collagenous structure	protein-coding
chr2	123069455	123069680	promoter-TSS (NM_053702)	-482	Ccna2	cyclin A2	protein-coding
chr3	137490873	137491078	promoter-TSS (NM_001191966)	-475	Napb	N-ethylmaleimide-sensitive factor attachment protein, beta	protein-coding
chr5	144373317	144373436	promoter-TSS (NM_001025736)	-472	Gnl2	guanine nucleotide binding protein-like 2 (nucleolar)	protein-coding
chr1	67823948	67824141	promoter-TSS (NM_001107475)	-433	Suv420h2	suppressor of variegation 4-20 homolog 2 (Drosophila)	protein-coding
chr4	161350373	161350486	promoter-TSS (NM_001106622)	-427	Tapbpl	TAP binding protein-like	protein-coding
chr7	140196488	140196607	promoter-TSS (NM_001014267)	-416	RGD1305207	similar to RIKEN cDNA 1700011A15	protein-coding
chr1	65326726	65326828	promoter-TSS (NM_001108465)	-409	Usp29	ubiquitin specific peptidase 29	protein-coding
chr8	128302441	128302603	promoter-TSS (NM_053798)	-405	Sacm1l	SAC1 suppressor of actin mutations 1-like (yeast)	protein-coding
chr16	18635636	18635844	promoter-TSS (NM_001006965)	-404	Mrpl34	mitochondrial ribosomal protein L34	protein-coding
chr10	25719089	25719473	promoter-TSS (NM_001044282)	-403	Mat2b	methionine adenosyltransferase II, beta	protein-coding
chr4	182859895	182860037	promoter-TSS (NM_001106627)	-400	Casc1	cancer susceptibility candidate 1	protein-coding
chr14	21039470	21039596	promoter-TSS (NR_106692)	-398	Mir6321	microRNA mir-6321	ncRNA
chr8	93820528	93820843	promoter-TSS (NM_001047916)	-397	Syncrip	synaptotagmin binding, cytoplasmic RNA interacting protein	protein-coding
chr7	91378175	91378316	promoter-TSS (NM_057104)	-395	Enpp2	ectonucleotide pyrophosphatase/phosphodiesterase 2	protein-coding
chr3	155014464	155014656	promoter-TSS (NM_001107800)	-381	Stk4	serine/threonine kinase 4	protein-coding
chr12	42729405	42729591	promoter-TSS (NM_001013983)	-372	Mlec	malectin	protein-coding
chr7	73827155	73827301	promoter-TSS (NM_031135)	-362	Klf10	Kruppel-like factor 10	protein-coding
chr8	19893409	19893613	promoter-TSS (NM_001025054)	-350	LOC500956	hypothetical protein LOC500956	protein-coding
chr1	252954098	252954279	promoter-TSS (NM_019349)	-326	Slk	STE20-like kinase	protein-coding
chr1	136058713	136058904	promoter-TSS (NM_001134962)	-307	Ttll13	tubulin tyrosine ligase-like family, member 13	protein-coding
chr1	82038880	82039006	promoter-TSS (NM_012693)	-286	Cyp2a2	cytochrome P450, family 2, subfamily a, polypeptide 2	protein-coding
chr16	18639654	18639851	promoter-TSS (NM_001134790)	-268	Dda1	DET1 and DDB1 associated 1	protein-coding
chr5	145829667	145829893	promoter-TSS (NM_001191765)	-264	Ago1	argonaute RISC catalytic component 1	protein-coding
chr20	5727430	5727636	promoter-TSS (NM_022666)	-259	Grm4	glutamate receptor, metabotropic 4	protein-coding
chr10	82542789	82543044	promoter-TSS (NM_001135039)	-251	Utp18	UTP18 small subunit (SSU) processome component homolog (yeast)	protein-coding
chr10	7137218	7137569	promoter-TSS (NM_031003)	-239	Abat	4-aminobutyrate aminotransferase	protein-coding
chr8	127076301	127076534	promoter-TSS (NM_080902)	-237	Higd1a	HIG1 hypoxia inducible domain family, member 1A	protein-coding
chr11	45658595	45658756	promoter-TSS (NM_001107096)	-228	Cep97	centrosomal protein 97	protein-coding
chr8	60693728	60693855	promoter-TSS (NM_001004270)	-227	Snupn	snurportin 1	protein-coding
chr2	143961334	143961592	promoter-TSS (NM_001106432)	-224	Exosc8	exosome component 8	protein-coding
chr9	10912742	10912908	promoter-TSS (NM_001271131)	-203	Mrpl14	mitochondrial ribosomal protein L14	protein-coding
chr1	1009096	1009364	promoter-TSS (NM_001099460)	-182	Vom2r3	vomeronasal 2 receptor, 3	protein-coding
chr12	43195278	43195449	promoter-TSS (NM_001134413)	-178	Gltp	glycolipid transfer protein	protein-coding
chr14	17119064	17119322	promoter-TSS (NM_054001)	-173	Scarb2	scavenger receptor class B, member 2	protein-coding
chr5	102336593	102336966	promoter-TSS (NM_175765)	-171	Psip1	PC4 and SFRS1 interacting protein 1	protein-coding
chr20	3513762	3514021	promoter-TSS (NM_001033986)	-159	RT1-CE5	RT1 class I, locus CE5	protein-coding
chr13	48433968	48434199	promoter-TSS (NM_001107180)	-156	Ipo9	importin 9	protein-coding
chr19	30167913	30168278	promoter-TSS (NM_001191700)	-153	Otud4	OTU domain containing 4	protein-coding
chr6	22664735	22664859	promoter-TSS (NM_001129880)	-134	Lbh	limb bud and heart development	protein-coding
chr2	142604377	142604491	promoter-TSS (NM_001245978)	-127	Frem2	Fras1 related extracellular matrix protein 2	protein-coding
chr5	44727822	44728022	promoter-TSS (NM_134331)	-115	Epha7	Eph receptor A7	protein-coding
chr2	45040618	45040780	promoter-TSS (NM_001107652)	-113	Snx18	sorting nexin 18	protein-coding
chr3	78266866	78267099	promoter-TSS (NM_001267534)	-113	Accs	1-aminocyclopropane-1-carboxylate synthase homolog (Arabidopsis)(non-functional)	protein-coding
chr8	10118123	10118414	promoter-TSS (NM_001108122)	-107	Ccdc82	coiled-coil domain containing 82	protein-coding
chrX	33989771	33989886	promoter-TSS (NM_080898)	-79	Trpc5	transient receptor potential cation channel, subfamily C, member 5	protein-coding
chr5	12794387	12794522	promoter-TSS (NM_153310)	-77	St18	suppression of tumorigenicity 18	protein-coding
chr2	57711201	57711482	promoter-TSS (NM_053952)	-73	Nup155	nucleoporin 155	protein-coding
chr4	149121713	149122107	promoter-TSS (NM_001107880)	-70	Mtmr14	myotubularin related protein 14	protein-coding
chr10	89353142	89353364	promoter-TSS (NM_021581)	-62	Leprel4	leprecan-like 4	protein-coding
chr2	226946418	226946613	promoter-TSS (NM_134383)	-58	Elovl6	ELOVL fatty acid elongase 6	protein-coding
chr1	161598129	161598242	promoter-TSS (NM_198776)	-58	Hbb-b1	hemoglobin, beta adult major chain	protein-coding
chr3	107746608	107746723	promoter-TSS (NM_001178072)	-54	Ubr1	ubiquitin protein ligase E3 component n-recognin 1	protein-coding
chr15	87365169	87365295	promoter-TSS (NM_001106055)	-52	Mycbp2	MYC binding protein 2, E3 ubiquitin protein ligase	protein-coding
chr10	76171081	76171197	promoter-TSS (NM_001107037)	-50	Epx	eosinophil peroxidase	protein-coding
chr5	115047067	115047234	promoter-TSS (NM_001105737)	-45	Tek	TEK tyrosine kinase, endothelial	protein-coding
chr4	152119860	152120114	promoter-TSS (NM_001107881)	-45	Plxnd1	plexin D1	protein-coding
chr1	177230399	177230572	promoter-TSS (NM_001106304)	-43	Gprc5b	G protein-coupled receptor, family C, group 5, member B	protein-coding
chr1	185709418	185709681	promoter-TSS (NM_001100662)	-35	Eif3c	eukaryotic translation initiation factor 3, subunit C	protein-coding
chr14	61759818	61759939	promoter-TSS (NM_001105750)	-32	Stim2	stromal interaction molecule 2	protein-coding
chr10	56837602	56837880	promoter-TSS (NM_172036)	-31	Gabarap	GABA(A) receptor-associated protein	protein-coding
chr15	55788410	55788525	promoter-TSS (NM_001134727)	-11	Lrch1	leucine-rich repeats and calponin homology (CH) domain containing 1	protein-coding
chr5	63118462	63118586	promoter-TSS (NM_001107934)	-5	Trim14	tripartite motif-containing 14	protein-coding
chr8	113455691	113455835	promoter-TSS (NM_019146)	3	Bsn	bassoon (presynaptic cytomatrix protein)	protein-coding
chr17	68782628	68782801	promoter-TSS (NM_030864)	6	Mtr	5-methyltetrahydrofolate-homocysteine methyltransferase	protein-coding
chr1	87421520	87421662	promoter-TSS (NM_001009641)	15	Pepd	peptidase D	protein-coding
chr4	179596038	179596289	promoter-TSS (NM_030837)	15	Slc21a4	kidney specific organic anion transporter	protein-coding
chr16	8381219	8381340	promoter-TSS (NM_001029920)	32	Vstm4	V-set and transmembrane domain containing 4	protein-coding
chr5	145410718	145410932	promoter-TSS (NM_001029923)	39	Oscp1	organic solute carrier partner 1	protein-coding
chr7	18313964	18314087	promoter-TSS (NM_001099474)	43	Vom2r57	vomeronasal 2 receptor, 57	protein-coding
chr2	203456070	203456265	promoter-TSS (NM_172038)	45	Gstm5	glutathione S-transferase, mu 5	protein-coding
chr9	63942348	63942508	promoter-TSS (NM_031089)	48	Pth2r	parathyroid hormone 2 receptor	protein-coding
chr1	248708952	248709119	promoter-TSS (NM_001107590)	54	Marveld1	MARVEL domain containing 1	protein-coding
chr8	47373756	47373956	promoter-TSS (NM_001003708)	57	Trappc4	trafficking protein particle complex 4	protein-coding
chr2	182764782	182764891	promoter-TSS (NM_001170576)	58	Snapin	SNAP-associated protein	protein-coding
chr9	12552771	12553020	promoter-TSS (NM_001106892)	61	Enpp4	ectonucleotide pyrophosphatase/phosphodiesterase 4	protein-coding
chr19	16858601	16858864	promoter-TSS (NM_001039713)	68	Fto	fat mass and obesity associated	protein-coding
chr7	12228522	12228652	promoter-TSS (NM_001000710)	69	Olr1083	olfactory receptor 1083	protein-coding
chr14	79968087	79968209	promoter-TSS (NM_001107225)	76	Sorcs2	sortilin-related VPS10 domain containing receptor 2	protein-coding
chr4	65999360	65999626	promoter-TSS (NM_001134553)	87	Ubn2	ubinuclein 2	protein-coding
chr20	5056777	5056926	promoter-TSS (NM_001008827)	88	RT1-A1	RT1 class Ia, locus A1	protein-coding
chr6	128954662	128954836	promoter-TSS (NM_001106755)	90	Clmn	calmin	protein-coding
chr5	58133385	58133707	promoter-TSS (NM_057195)	94	Smu1	smu-1 suppressor of mec-8 and unc-52 homolog (C. elegans)	protein-coding
chr7	18216228	18216555	promoter-TSS (NM_001099484)	97	Vom2r56	vomeronasal 2 receptor, 56	protein-coding
chr4	26752675	26752890	exon (NM_012941, exon 1 of 10)	105	Cyp51	cytochrome P450, family 51	protein-coding
