# Supplementary material for: The Bdnf and Npas4 genes are targets of HDAC3-mediated transcriptional repression
Source: BMC Neurosci. 2019 Dec 28;20:65. doi: 10.1186/s12868-019-0546-0 (PMC6935488; doi:10.1186/s12868-019-0546-0)
Supplement: Supplementary file 2 — Additional file 2: Table S2. Unique HDAC3 Peaks in the promoter region in LK. Table shows a list of putative transcriptional targets of HDAC3 in LK. Genes were grouped based on the enrichment of HDAC3 in their promoter region. An area of around 2kb upstream of the TSS was considered as promoter. [file 12868_2019_546_MOESM2_ESM.xlsx]

## Sheet: Table S2
Table S2- Unique HDAC3 Peaks in the promoter region in LK
Chr	Start	End	Region	Distance to Nearest TSS	Gene	Gene details	Type
chr15	5177827	5178106	Intergenic	-2036	Spetex-2H	Spetex-2H protein	protein-coding
chr1	211538968	211539075	promoter-TSS	-1981	Ubxn1	UBX domain protein 1	protein-coding
chr1	212428454	212428558	promoter-TSS	-1947	Fth1	ferritin, heavy polypeptide 1	protein-coding
chr13	86913575	86913786	promoter-TSS	-1937	Fcgr2a	Fc fragment of IgG, low affinity IIa, receptor	protein-coding
chr5	160623365	160623508	promoter-TSS	-1905	Ddi2	DNA-damage inducible protein 2	protein-coding
chr8	26436783	26436906	promoter-TSS	-1892	Glb1l2	galactosidase, beta 1-like 2	protein-coding
chr1	161989005	161989152	promoter-TSS	-1885	Ubqlnl	ubiquilin-like	protein-coding
chr4	116213593	116213711	promoter-TSS	-1881	Mrpl19	mitochondrial ribosomal protein L19	protein-coding
chr1	64070659	64070806	intron (NM_080696, intron 3 of 3)	-1875	Mir935	microRNA mir-935	ncRNA
chr20_random	60663	60821	promoter-TSS	-1839	RT1-CE15	RT1 class I, locus CE15	protein-coding
chr10	16604326	16604440	promoter-TSS	-1800	Nkx2-5	NK2 homeobox 5	protein-coding
chr4	86913608	86913865	promoter-TSS	-1793	Vom1r85	vomeronasal 1 receptor 85	protein-coding
chr2	196082587	196082777	promoter-TSS	-1737	Cd101	CD101 molecule	protein-coding
chrX	34695888	34696013	promoter-TSS	-1708	Capn6	calpain 6	protein-coding
chr7	15665368	15665543	promoter-TSS	-1706	Vom1r107	vomeronasal 1 receptor 107	protein-coding
chr8	40492117	40492255	promoter-TSS	-1706	Olr1230	olfactory receptor 1230	protein-coding
chr10	34705081	34705325	promoter-TSS	-1705	Mgat1	mannosyl (alpha-1,3-)-glycoprotein beta-1,2-N-acetylglucosaminyltransferase	protein-coding
chr15_random	596302	596629	promoter-TSS	-1701	Ear11	eosinophil-associated, ribonuclease A family, member 11	protein-coding
chr8	79822989	79823095	promoter-TSS	-1695	Arpp19	cAMP-regulated phosphoprotein 19	protein-coding
chr4	163239013	163239324	promoter-TSS	-1626	Ndufa9	NADH dehydrogenase (ubiquinone) 1 alpha subcomplex, 9	protein-coding
chr1	67905826	67905967	TTS (NM_139261)	-1616	Ppp6r1	protein phosphatase 6, regulatory subunit 1	protein-coding
chr8_random	312277	312384	promoter-TSS	-1613	Aplp2	amyloid beta (A4) precursor-like protein 2	protein-coding
chr9	32563235	32563365	promoter-TSS	-1612	Zfp451	zinc finger protein 451	protein-coding
chr19	24871097	24871214	promoter-TSS	-1554	MAST1	microtubule associated serine/threonine kinase 1	protein-coding
chr10	93105505	93105660	promoter-TSS	-1552	Nsf	N-ethylmaleimide-sensitive factor	protein-coding
chr1	154818690	154818809	promoter-TSS	-1501	Aamdc	adipogenesis associated, Mth938 domain containing	protein-coding
chr8	119148212	119148417	promoter-TSS	-1496	Cmtm6	CKLF-like MARVEL transmembrane domain containing 6	protein-coding
chr14	84886198	84886527	promoter-TSS	-1494	Lif	leukemia inhibitory factor	protein-coding
chr3	71583915	71584145	promoter-TSS	-1419	Olr590	olfactory receptor 590	protein-coding
chr15	18816554	18816661	promoter-TSS	-1412	Pxk	PX domain containing serine/threonine kinase	protein-coding
chr11	72606928	72607144	promoter-TSS	-1363	Hes1	hes family bHLH transcription factor 1	protein-coding
chr2	46946897	46947039	promoter-TSS	-1353	Mocs2	molybdenum cofactor synthesis 2	protein-coding
chr10	57368956	57369171	promoter-TSS	-1334	Psmb6	proteasome (prosome, macropain) subunit, beta type 6	protein-coding
chr19	11346029	11346208	promoter-TSS	-1314	Bbs2	Bardet-Biedl syndrome 2	protein-coding
chr6	54694270	54694376	promoter-TSS	-1310	Agr2	anterior gradient 2	protein-coding
chr14	41100049	41100195	promoter-TSS	-1300	Yipf7	Yip1 domain family, member 7	protein-coding
chr1	155390372	155390596	intron (NM_134461, intron 3 of 12)	-1299	Omp	olfactory marker protein	protein-coding
chr11	84903703	84903839	promoter-TSS	-1289	Prodh	proline dehydrogenase (oxidase) 1	protein-coding
chr7	118321110	118321286	promoter-TSS	-1287	Rpl3	ribosomal protein L3	protein-coding
chr8	47756136	47756324	intron (NM_001005546, intron 2 of 2)	-1284	Tmem25	transmembrane protein 25	protein-coding
chr18	85829464	85829748	promoter-TSS	-1278	Rttn	rotatin	protein-coding
chr4	149600793	149600891	promoter-TSS	-1169	Tatdn2	TatD DNase domain containing 2	protein-coding
chr16	73737375	73737592	promoter-TSS	-1155	Plat	plasminogen activator, tissue	protein-coding
chr16	61767073	61767260	promoter-TSS	-1149	Leprotl1	leptin receptor overlapping transcript-like 1	protein-coding
chr18	44719544	44719647	promoter-TSS	-1109	Dtwd2	DTW domain containing 2	protein-coding
chr13	68820837	68820985	promoter-TSS	-1102	Rnasel	ribonuclease L (2',5'-oligoisoadenylate synthetase-dependent)	protein-coding
chr9	9799088	9799196	promoter-TSS	-1082	Cul9	cullin 9	protein-coding
chr8	80171688	80171819	promoter-TSS	-1051	Bcl2l10	BCL2-like 10 (apoptosis facilitator)	protein-coding
chr19	40872058	40872290	promoter-TSS	-1028	St3gal2	ST3 beta-galactoside alpha-2,3-sialyltransferase 2	protein-coding
chr3_random	928318	928495	promoter-TSS	-1015	Bdnf	brain-derived neurotrophic factor	protein-coding
chr17	50430580	50430711	promoter-TSS (NM_001108414)	-998	Hist1h2bd	histone cluster 1, H2bd	protein-coding
chr10	59108522	59108686	promoter-TSS (NM_001135813)	-989	Med31	mediator complex subunit 31	protein-coding
chr8	96319010	96319193	promoter-TSS (NM_022677)	-971	Zic1	Zic family member 1	protein-coding
chr1	73447867	73447975	promoter-TSS (NM_001008951)	-938	Vom1r57	vomeronasal 1 receptor 57	protein-coding
chr5	171475976	171476217	promoter-TSS (NM_001013937)	-931	Actrt2	actin-related protein T2	protein-coding
chr8	37937042	37937416	promoter-TSS (NM_021747)	-922	Acrv1	acrosomal vesicle protein 1	protein-coding
chr12	39544755	39544881	promoter-TSS (NM_057130)	-917	Hrk	harakiri, BCL2 interacting protein (contains only BH3 domain)	protein-coding
chr18	61868004	61868143	promoter-TSS (NM_001107382)	-908	Zfp532	zinc finger protein 532	protein-coding
chr4	29965649	29965795	promoter-TSS (NM_032077)	-901	Pon1	paraoxonase 1	protein-coding
chr20	4999774	4999886	promoter-TSS (NM_001134701)	-865	Rt1.aa	MHC class I RT1.Aa alpha-chain	protein-coding
chr16	19597202	19597311	promoter-TSS (NM_001044240)	-841	Cers1	ceramide synthase 1	protein-coding
chr4	157319251	157319359	promoter-TSS (NM_022684)	-824	Bid	BH3 interacting domain death agonist	protein-coding
chr17	50430414	50430522	promoter-TSS (NM_001108414)	-821	Hist1h2bd	histone cluster 1, H2bd	protein-coding
chr10	57369457	57369705	promoter-TSS (NM_057099)	-816	Psmb6	proteasome (prosome, macropain) subunit, beta type 6	protein-coding
chr5	153626861	153626965	promoter-TSS (NM_001025699)	-781	Tmem57	transmembrane protein 57	protein-coding
chr10	64331664	64331772	promoter-TSS (NM_001044224)	-743	Spag5	sperm associated antigen 5	protein-coding
chr14	20165421	20165553	promoter-TSS (NM_012564)	-707	Gc	group specific component	protein-coding
chr7	137650077	137650250	promoter-TSS (NM_182825)	-687	Rhebl1	Ras homolog enriched in brain like 1	protein-coding
chr12	43194804	43194941	promoter-TSS (NM_001134413)	-669	Gltp	glycolipid transfer protein	protein-coding
chr20	5056029	5056162	promoter-TSS (NM_001008827)	-668	RT1-A1	RT1 class Ia, locus A1	protein-coding
chr20	4997926	4998049	promoter-TSS (NM_001008830)	-658	RT1-A3	RT1 class I, locus A3	protein-coding
chr10	90356387	90356501	promoter-TSS (NM_031582)	-650	Aoc3	amine oxidase, copper containing 3	protein-coding
chr2	204130028	204130163	promoter-TSS (NM_001135260)	-646	Tmem167b	transmembrane protein 167B	protein-coding
chr14	83050867	83051002	promoter-TSS (NM_019201)	-599	Ctbp1	C-terminal binding protein 1	protein-coding
chr16	19275984	19276123	promoter-TSS (NM_201988)	-597	Pgpep1	pyroglutamyl-peptidase I	protein-coding
chr17	50119666	50119767	promoter-TSS (NM_001109400)	-560	Hist1h2bk	histone cluster 1, H2bk	protein-coding
chr4	64160570	64160800	promoter-TSS (NM_017066)	-550	Ptn	pleiotrophin	protein-coding
chr6_random	643961	644061	promoter-TSS (NM_001014199)	-545	Atp6v1c2	ATPase, H+ transporting, lysosomal V1 subunit C2	protein-coding
chr1	213184618	213184747	promoter-TSS (NM_001107463)	-528	Vps37c	vacuolar protein sorting 37 homolog C (S. cerevisiae)	protein-coding
chr10	65717766	65717900	promoter-TSS (NM_001044287)	-527	Evi2a	ecotropic viral integration site 2A	protein-coding
chr4	117347738	117347881	promoter-TSS (NM_184046)	-521	Rtkn	rhotekin	protein-coding
chr1	201740972	201741193	promoter-TSS (NM_031008)	-503	Ap2a2	adaptor-related protein complex 2, alpha 2 subunit	protein-coding
chr7	12229077	12229210	promoter-TSS (NM_001000710)	-487	Olr1083	olfactory receptor 1083	protein-coding
chr8	101438174	101438309	promoter-TSS (NM_012913)	-484	Atp1b3	ATPase, Na+/K+ transporting, beta 3 polypeptide	protein-coding
chr8	104118469	104118577	promoter-TSS (NM_001017470)	-455	Cep70	centrosomal protein 70	protein-coding
chr4	28561699	28561800	promoter-TSS (NM_001034015)	-453	Calcr	calcitonin receptor	protein-coding
chr2	127830686	127830920	promoter-TSS (NM_001014251)	-446	LOC365778	similar to RIKEN cDNA 1700034I23	protein-coding
chr6	46633398	46633576	promoter-TSS (NM_001012192)	-420	Tssc1	tumor suppressing subtransferable candidate 1	protein-coding
chr17	77161723	77161914	promoter-TSS (NM_001100576)	-403	Akr1c19	aldo-keto reductase family 1, member C19	protein-coding
chr10	12442787	12443004	promoter-TSS (NM_214826)	-387	Olr1372	olfactory receptor 1372	protein-coding
chr7	59149672	59149811	promoter-TSS (NM_032069)	-375	Grip1	glutamate receptor interacting protein 1	protein-coding
chr5	167187477	167187607	promoter-TSS (NR_031850)	-355	Mir34a	microRNA 34a	ncRNA
chr14	82463935	82464118	promoter-TSS (NM_001106014)	-348	RGD1560394	RGD1560394	protein-coding
chr6	109946155	109946301	promoter-TSS (NM_001106749)	-305	RGD1310769	similar to HSPC288	protein-coding
chr7	114760523	114760712	promoter-TSS (NM_001024354)	-302	Lrrc14	leucine rich repeat containing 14	protein-coding
chr20	3800737	3800928	promoter-TSS (NM_001003691)	-286	Ly6g6f	lymphocyte antigen 6 complex, locus G6F	protein-coding
chr12	34195969	34196158	promoter-TSS (NM_001008292)	-284	Diablo	diablo, IAP-binding mitochondrial protein	protein-coding
chr3	41991906	41992058	promoter-TSS (NM_001013916)	-277	Cd302	CD302 molecule	protein-coding
chr4	123729971	123730080	promoter-TSS (NM_001184712)	-253	Txnrd3	thioredoxin reductase 3	protein-coding
chr12	2358592	2358735	promoter-TSS (NM_001105904)	-246	Cd209a	CD209a molecule	protein-coding
chr20	28963546	28963654	promoter-TSS (NM_022291)	-202	Npffr1	neuropeptide FF receptor 1	protein-coding
chr1	80827589	80827696	promoter-TSS (NM_001009705)	-196	Atp5sl	ATP5S-like	protein-coding
chr14	102113687	102113817	promoter-TSS (NM_001024743)	-191	Ugp2	UDP-glucose pyrophosphorylase 2	protein-coding
chr4	50657982	50658088	promoter-TSS (NM_012985)	-182	Ndufa5	NADH dehydrogenase (ubiquinone) 1 alpha subcomplex 5	protein-coding
chr1	131052391	131052614	promoter-TSS (NM_001106271)	-172	Akap13	A kinase (PRKA) anchor protein 13	protein-coding
chr4	6369600	6369847	promoter-TSS (NM_001109217)	-155	Nupl2	nucleoporin like 2	protein-coding
chr10	92901694	92901888	promoter-TSS (NM_001107055)	-150	Wnt9b	wingless-type MMTV integration site family, member 9B	protein-coding
chr12	23228113	23228264	promoter-TSS (NM_021997)	-121	Clip2	CAP-GLY domain containing linker protein 2	protein-coding
chr4	180650727	180650892	promoter-TSS (NM_001009419)	-118	Cmas	cytidine monophosphate N-acetylneuraminic acid synthetase	protein-coding
chr4	83002822	83003009	promoter-TSS (NM_001109235)	-117	Plekha8	pleckstrin homology domain containing, family A (phosphoinositide binding specific) member 8	protein-coding
chr2	199746187	199746318	promoter-TSS (NM_001107710)	-112	Lrig2	leucine-rich repeats and immunoglobulin-like domains 2	protein-coding
chr1	80894543	80894644	promoter-TSS (NM_021578)	-112	Tgfb1	transforming growth factor, beta 1	protein-coding
chr12	16806970	16807156	promoter-TSS (NM_001105914)	-98	Dhrsx	dehydrogenase/reductase (SDR family) X-linked	protein-coding
chr7	118328044	118328159	promoter-TSS (NM_019166)	-87	Syngr1	synaptogyrin 1	protein-coding
chr7	114401922	114402192	promoter-TSS (NM_001014085)	-83	Sharpin	SHANK-associated RH domain interactor	protein-coding
chr20	10851397	10851567	promoter-TSS (NM_001004225)	-73	RGD1303003	homolog of zebrafish ES1	protein-coding
chrX	36168385	36168563	promoter-TSS (NM_053623)	-73	Acsl4	acyl-CoA synthetase long-chain family member 4	protein-coding
chr1	205342345	205342484	promoter-TSS (NM_001107565)	-66	Oraov1	oral cancer overexpressed 1	protein-coding
chr4	25994202	25994515	promoter-TSS (NM_021266)	-65	Fzd1	frizzled family receptor 1	protein-coding
chr8	101734754	101734910	promoter-TSS (NM_001105724)	-63	Rasa2	RAS p21 protein activator 2	protein-coding
chr3	126402899	126403037	promoter-TSS (NM_001107782)	-62	Btbd3	BTB (POZ) domain containing 3	protein-coding
chr15	41554532	41554854	promoter-TSS (NM_001007007)	-61	Rnaseh2b	ribonuclease H2, subunit B	protein-coding
chr15	5550576	5550686	promoter-TSS (NM_001009971)	-39	Spetex-2G	Spetex-2G protein	protein-coding
chr9	97091504	97091716	promoter-TSS (NM_001025012)	-33	Gin1	gypsy retrotransposon integrase 1	protein-coding
chr14	17178669	17178798	promoter-TSS (NM_017361)	-28	Nup54	nucleoporin 54	protein-coding
chr16	44800373	44800535	promoter-TSS (NM_001166307)	-24	LOC498592	similar to CG32662-PA	protein-coding
chr5	168061538	168061708	promoter-TSS (NM_057143)	-7	Park7	parkinson protein 7	protein-coding
chr10	108349310	108349488	promoter-TSS (NM_001017481)	-5	Ddc8	differential display clone 8	protein-coding
chr10	76698477	76698711	promoter-TSS (NM_001105826).2	42	Tubd1	tubulin, delta 1	protein-coding
chr11	24693691	24693907	promoter-TSS (NM_019288)	52	App	amyloid beta (A4) precursor protein	protein-coding
chr1	116214925	116215182	promoter-TSS (NR_106682)	59	Mir344i	microRNA mir-344i	ncRNA
chr13	44949407	44949573	promoter-TSS (NM_001109069)	66	Mfsd4	major facilitator superfamily domain containing 4	protein-coding
chr1	208694678	208694888	promoter-TSS (NM_001012739)	77	Mrpl49	mitochondrial ribosomal protein L49	protein-coding
chr20	30137919	30138086	promoter-TSS (NM_001025113)	86	Kpna5	karyopherin alpha 5 (importin alpha 6)	protein-coding
chr6	53727100	53727216	5' UTR (NM_001108708, exon 1 of 23)	103	Snx13	sorting nexin 13	protein-coding
