# Supplementary material for: The Bdnf and Npas4 genes are targets of HDAC3-mediated transcriptional repression
Source: BMC Neurosci. 2019 Dec 28;20:65. doi: 10.1186/s12868-019-0546-0 (PMC6935488; doi:10.1186/s12868-019-0546-0)
Supplement: Supplementary file 3 — Additional file 3: Table S3. Biological Process-Gene Ontology. List of putative transcriptional targets of HDAC3 in HK (A) and in LK (S3B) were subjected to DAVID and functional annotation was performed. p value and benjamini FDR were calculated and the genes were categorized based on their cellular function. [file 12868_2019_546_MOESM3_ESM.xlsx]

## Sheet: Table S3A
Table S3A - HK-Biological Process- Gene Ontology
Term	Count	%	PValue	Genes	List Total	Pop Hits	Pop Total	Fold Enrichment	Benjamini
GO:0048731~system development	395	15.656	1.68411e-13	XRCC5, XRCC4, STRN, RORB, GRIN3A, CITED1, FLI1, GRIN2B, ILK, DDAH1, CCNA2, MAP2K5, PTPRJ, PTPRK, PTPRM, MPDZ, BARHL1, TMIE, KIF5C, GRIN2A, RXRG, PTPRR, CTNNA1, MECOM, PTPRO, PROX1, CTNNA2, PLAUR, SIPA1L1, TRAPPC4, TGIF1, ERBB4, WARS2, ALCAM, MUSK, RAC1, MOBP, KLF10, EPM2A, TGFBR2, PCDH15, HGF, PCDH18, FXR1, RGS6, TGFBR3, CHRND, MAP7, LZTS1, GLRA2, CEACAM19, MAPT, ZFP354A, ANGPT1, ANGPT2, MYC, GHR…	1641	2071	11881	1.3809	8.39577e-11
GO:0032879~regulation of localization	154	6.10384	1.67566e-13	GNA13, SYT1, SNCAIP, PDGFB, GRIK1, CADM1, SLC9A3, EDN2, EDN1, SNCA, GRIK5, PDE3B, RPS6KB1, SYT7, CD2AP, IL31RA, ATP2B2, CD47, APOB, APOA2, GRIN2B, ILK, CHRNA7, UNC5C, INSR, EGFR, CRTAM, PTPRM, PKIG, CD40, PCLO, PKIA, TRAT1, RSL1D1, VEGFC, MIB1, GRB10, CD36, HNF4A, AGTR1B, PDGFRB, UNC13C, AKAP1, BIN1, ZC3H3, ORAI1, ERBB4, DRD3, ENPP2, DRD2, DRD5, RIMS1, SYCP1, ADA, PTK2, TEK, RAC1, SCARB1, ANGPTL3…	1641	626	11881	1.78111	1.6703e-10
GO:0007267~cell-cell signaling	95	3.76536	1.24511e-12	CYB5R4, SYT1, CLSTN2, GABRB3, GRIK1, GLRA1, AGTPBP1, GRIK2, GRIK4, EDN1, SNCA, GRIK5, BDNF, WNT3, FNTA, GRIN2B, DYNLL1, GRID2, CHRNA7, SV2B, NRG1, FRS2, DLG2, NSF, IHH, KCNMA1, PRKCA, GABRG2, STX1A, LYN, SLC25A4, NOS1AP, GRIN2A, PCLO, GRM1, CTNNA2, GRM5, GRM4, KIF1B, CAMK4, GRM8, GRM7, ABAT, USH1C, ERC2, UNC13C, CLN8, MYO5A, CPLX1, RAB3C, DRD3, DRD2, DRD5, CACNB2, RIMS2, EPHB1, MUSK, PTK2, AP3M2,…	1641	330	11881	2.08427	4.13793e-10
GO:0006810~transport	398	15.7749	1.94254e-12	SLC9A5, SLC9A3, GRIN3A, SHKBP1, KCNK9, GRIN2B, VPS45, GRIN2A, COLEC12, PCLO, GLTP, SCYL1, ZFP280B, RGD1563815, TRAPPC4, UNC13C, ORAI1, MTX2, CACNB2, CCDC91, RAC1, RANBP17, CLCC1, TGFBR2, ATP11A, KCNK2, VDAC1, APOL3, ARF2, SYTL4, CHRND, ASIP, KCNH1, MSR1, GLRA1, KCNAB1, GLRA3, GLRA2, ATP10A, PDE11A, AP3S1, SLC21A4, KCNK12, KCNK10, CEACAM19, SLC23A2, COPB1, ANP32A, GHR, KCNG2, LYN, PGAP1, ELANE, CA…	1641	2124	11881	1.35667	4.84182e-10
GO:0051049~regulation of transport	114	4.51843	2.17711e-10	SYT1, SNCAIP, GRIK1, CADM1, SLC9A3, EDN2, SNCA, EDN1, GRIK5, PDE3B, SYT7, CD2AP, CD47, ATP2B2, APOA2, GRIN2B, CHRNA7, INSR, CRTAM, PKIG, CD40, PCLO, PKIA, TRAT1, VEGFC, MIB1, GRB10, HNF4A, UNC13C, BIN1, AKAP1, ZC3H3, ORAI1, DRD3, ERBB4, DRD2, RIMS1, ADA, PTK2, SCARB1, SRGN, HIP1, TRPC1, NDFIP2, ARFIP1, NKX6-1, ABCG8, P2RX4, PLCG1, PLCG2, NTRK2, SPTBN2, PON1, CACNA1B, SLC15A1, GLI3, PTEN, KCNJ11, …	1641	460	11881	1.79429	4.34116e-08
GO:0009653~anatomical structure morphogenesis	219	8.68014	2.05892e-09	EDN1, RORB, CITED1, CUL3, ATP2B2, APOB, BDNF, FLI1, ILK, DDAH1, CCNA2, WWOX, TWIST1, PTPRJ, PTPRM, TMIE, KIF5C, MECOM, CTNNA1, PCM1, PROX1, CTNNA2, PLAUR, VEGFC, HNF4A, PDGFRB, TGIF1, CDK5R1, LPPR4, ERBB4, WARS2, ADA, EPHB1, EPHB2, SEMA5A, ALCAM, RAC1, LHX4, COL18A1, KLF7, SMAD7, FTO, TGFBR2, PCDH15, HGF, NCKAP1, NOTCH2, EPHA7, NTRK2, TGFBR3, MAP7, NNMT, TMOD1, NRP2, SCHIP1, NRP1, MYO7A, PPARG, A…	1641	1091	11881	1.45333	3.42123e-07
GO:0048513~organ development	304	12.0491	2.97368e-09	XRCC5, XRCC4, CADM1, CADM2, EDN2, EDN1, UTRN, RORB, CITED1, ATP2B2, APOB, BDNF, FLI1, GRIN2B, ILK, CCNA2, DDAH1, WWOX, MAP2K5, TWIST1, PTPRJ, F11R, LOC298795, PTPRM, NKX2-6, TMIE, BARHL1, RXRG, CTNNA1, MECOM, PROX1, SCEL, CTNNA2, PLAUR, DCLRE1C, VEGFC, ABCB1B, TGIF1, PDGFRB, ERMP1, CDK5R1, ERBB4, WARS2, EPHB1, ADA, EPHB2, OTP, SEMA5A, MUSK, RAC1, LHX4, COL18A1, ABR, SMAD7, KLF10, TGFBR2, PCDH15, …	1641	1627	11881	1.35279	4.23537e-07
GO:0031175~neuron projection development	72	2.85375	4.78207e-08	NRP2, NRP1, STRN, PIP5K1C, GRIN3A, PTEN, GLI3, KLHL1, NRCAM, BDNF, ATOH1, ANK3, ROBO1, ATG7, ILK, POU4F2, SHC1, EGFR, PRKCA, PTPRK, PTPRM, KIF5C, CTNNA1, SLIT1, VASP, SLIT2, CTNNA2, SLIT3, NCAM2, GRM4, RASGRF1, TRAPPC4, RELN, CNTN4, GAP43, DCC, CDK5R1, LPPR4, CCK, DRD2, CLU, CDH1, EPHB1, EPHB2, MYCBP2, ALCAM, SEMA5A, IGF1R, PTK2, PTK2B, BCL2, RAC1, LHX4, ETV1, SNAP25, DCLK1, IL6, KLF7, PTPRZ1, NF…	1641	273	11881	1.90948	5.95964e-06
GO:0006811~ion transport	142	5.62822	6.66946e-08	SLC9A5, GRIK1, GABRB3, GRIK2, GABRB2, SLC9A3, GABRB1, GRIK4, GRIK5, GRIN3A, CNGB3, ATP2B1, SHKBP1, ATP2B2, KCNK9, GRIN2B, SLC25A22, GRID2, CHRNA7, NALCN, SLC4A4, SLC12A8, SLC22A25, GRIN2A, WNK1, SLC34A2, GABRR3, KCNT1, KCNT2, RGD1563815, TPST1, ORAI1, DRD2, CACNB2, KCNA6, HCN4, GABRD, HCN1, TRPC1, SLCO4C1, TRPC6, TRPC5, CLCC1, KCNB2, GABRA3, TRPC7, KCTD1, CACNA2D3, KCNK2, ANKH, ATP13A5, ARMC1, KC…	1641	668	11881	1.53906	6.04494e-06
GO:0007165~signal transduction	295	11.6924	6.30454e-08	ADCY1, ADCY2, ADCY7, ADCY8, ADCY5, EDN2, EDN1, LPAR1, RGD1559804, CITED1, LPHN2, LPHN3, GAB2, CHRNA7, IFNK, TLK2, RAPGEF2, VOM2R30, DDAH1, RAB21, VOM2R31, MAP2K6, MAP2K5, IKBKAP, LOC298795, DAB2IP, PTPRM, GPR139, MAGI2, MPDZ, WNK1, RXRG, DCDC5, PCLO, PPARGC1B, SAG, RND3, CD36, CAMK4, MED16, HTR7, VOM2R27, PDGFRB, RAB12, UNC13C, IRAK1BP1, ERBB4, AKAP12, ASB12, ADRBK2, ASB13, RIMS2, MYO9A, AHRR, VO…	1641	1617	11881	1.32086	6.2856e-06
GO:0030154~cell differentiation	273	10.8205	5.80918e-08	XRCC5, XRCC4, EDN1, UTRN, STRN, RORB, GRIN3A, CITED1, HOOK1, CUL3, ATP2B2, BDNF, ILK, WWOX, TWIST1, PTPRJ, PTPRK, F11R, LOC298795, PTPRM, NKX2-6, BARHL1, MDGA2, KIF5C, PTPRR, GRIN2A, CTNNA1, PROX1, SCEL, CTNNA2, DCLRE1C, VEGFC, HNF4A, ABCB1B, SIPA1L1, TGIF1, TRAPPC4, BIN1, CDK5R1, LPPR4, ERBB4, TDRD7, NOC3L, WARS2, ADA, EPHB1, EPHB2, OTP, SEMA5A, ALCAM, MUSK, RAC1, LHX4, PPP2R2B, COL18A1, KLF7, T…	1641	1474	11881	1.34094	6.43527e-06
GO:0000902~cell morphogenesis	83	3.28973	1.61535e-07	NRP2, NRP1, MYO7A, PIP5K1C, GLI3, NRCAM, OFD1, CUL3, CDC42, ATP2B2, BDNF, ATOH1, ANK3, ROBO1, ILK, MKKS, POU4F2, NRG1, EGFR, PRKCA, PTPRM, KIF5C, LEF1, CTNNA1, PCM1, STK4, SLIT1, PROX1, VASP, SLIT2, CTNNA2, SLIT3, NCAM2, BBS2, RELN, GAP43, DCC, PARD3, CDK5R1, LPPR4, CCK, SHROOM3, DRD2, CLU, SOX6, EPHB1, EPHB2, MYCBP2, ALCAM, SEMA5A, IGF1R, PTK2, BCL2, RAC1, LHX4, ETV1, CLASP2, SNAP25, DCLK1, COL1…	1641	340	11881	1.76744	1.34208e-05
GO:0048468~cell development	139	5.50931	2.92349e-07	MAEA, EDN1, UTRN, STRN, RORB, GRIN3A, KLHL1, NRCAM, CUL3, HOOK1, ATP2B2, BDNF, ATOH1, ASPA, ATG5, ANK3, ROBO1, ATG7, ILK, FNDC3A, EGFR, PTPRK, SATB2, PTPRM, NKX2-6, KIF5C, CTNNA1, PROX1, CTNNA2, NCAM2, ABCB1B, RASGRF1, TRAPPC4, RELN, HMGB2, CDK5R1, RNF17, LPPR4, DRD2, TDRD7, CLU, SOX6, EPHB1, EPHB2, ALCAM, SEMA5A, PTK2, MUSK, CRB1, RAC1, LHX4, PPP2R2B, RUNX2, COL18A1, KLF7, EPAS1, FOXA1, PCDH15, …	1641	666	11881	1.51107	2.24207e-05
GO:0010646~regulation of cell communication	185	7.33254	5.36269e-07	SNCAIP, PDGFB, VAPA, GRIK1, GRIK2, EDN2, EDN1, SNCA, GRIK5, PDE3B, LPAR1, SYT7, TBC1D19, IL31RA, ATP2B2, BDNF, GRIN2B, TBC1D14, ILK, RGN, CHRNA7, RAPGEF2, INSR, DDAH1, FRS2, MAP2K6, EGFR, BCL10, DAB2IP, GOLT1B, STRN3, GRIN2A, PDE4D, FADD, CD40, RIC8B, CTNNA1, TRAT1, NCAM1, GRB10, RASGRF2, HNF4A, AGTR1B, AGTR1A, RASGRF1, SIPA1L1, ACAP2, AKAP6, TGIF1, RELN, AKAP7, UNC13C, AKAP1, SPATA13, CD226, FGD…	1641	953	11881	1.40548	3.81893e-05
GO:0016192~vesicle-mediated transport	98	3.88426	8.93102e-07	SYT1, AP4E1, SYT5, SLC9A3, SNCA, HOOK3, HOOK1, CD47, CHRNA7, GOLT1B, VPS45, COLEC12, OPTN, PCLO, CD36, SCYL1, LYST, VAMP7, TRAPPC4, OPHN1, VAMP3, RAB12, BIN1, ERC1, UNC13C, STX8, DRD3, DRD2, NAPB, ABCA1, RIMS2, RIMS1, STX12, RAC1, TMED10, SCARB1, HAP1, HIP1, VAV3, MRC2, TGFBR2, DENND1A, WIPI1, LIN7A, PLCG1, VCP, ARF2, SPTBN2, SYTL4, SEC13, GRK4, CACNA1C, GLRA1, MYO7A, AP3S1, STXBP5L, CTTN, COPB1,…	1641	438	11881	1.61993	5.93598e-05
GO:0051051~negative regulation of transport	42	1.66468	1.30775e-06	DRD3, SLC15A1, DRD2, EDN2, EDN1, PDE3B, PTEN, KCNJ11, ADA, BEST3, APOA2, PLCB4, POU5F2, PDE1C, BCL2, PDE8B, NEDD4L, NRG1, KCNQ1, INSR, SRGN, AKT2, PRKCA, IL6, LRSAM1, NOS1, TNFSF4, PKIG, YWHAB, NDFIP2, PKIA, TRAT1, ABCG8, GRB10, GNAQ, HNF4A, GCK, GRM7, FAF1, AKAP1, ABCC8, BARD1	1641	140	11881	2.17203	8.14859e-05
GO:0048518~positive regulation of biological process	325	12.8815	1.43568e-06	XRCC5, XRCC4, CADM1, VAPA, MASP1, NELL1, EDN2, SNCA, EDN1, RORB, LPAR1, MED21, CITED1, ATP2B2, CD47, APOB, BDNF, GRIN2B, KIFAP3, ILK, CFH, CHRNA7, CFI, NSMAF, SUPT5H, CCNA2, DDAH1, WWOX, MAP2K6, MAP2K5, F12, LOC298795, CRTAM, PTPRM, NKX2-6, RXRG, GRIN2A, CD40, CTNNA1, MECOM, PROX1, RT1-A3, PPARGC1B, PDCD1LG2, C1QA, RT1-A2, RT1-A1, VEGFC, CD36, HNF4A, MTF1, TGIF1, PDGFRB, EIF2AK2, CD226, ORAI1, CD…	1641	1868	11881	1.25965	8.41948e-05
GO:0048858~cell projection morphogenesis	61	2.41776	1.59769e-06	NRP2, NRP1, PIP5K1C, GLI3, OFD1, NRCAM, ATOH1, BDNF, ANK3, ROBO1, ILK, POU4F2, MKKS, PRKCA, EGFR, PTPRM, KIF5C, CTNNA1, PCM1, SLIT1, SLIT2, VASP, CTNNA2, SLIT3, NCAM2, BBS2, RELN, GAP43, DCC, CDK5R1, LPPR4, CCK, DRD2, CLU, EPHB1, EPHB2, MYCBP2, SEMA5A, ALCAM, IGF1R, PTK2, BCL2, RAC1, LHX4, ETV1, SNAP25, DCLK1, KLF7, PTPRZ1, NFASC, RPGRIP1L, NTNG1, PCDH15, LMX1A, NTN1, FEZF2, EPHA7, ULK2, MAPK8IP3…	1641	238	11881	1.85566	8.84906e-05
GO:0006836~neurotransmitter transport	33	1.30797	2.33238e-06	SYT1, RAB3C, CPLX1, SLC6A20, RIMS2, RIMS1, SLC1A2, AP3M2, TRAK2, SYN3, SYN2, SV2B, SNAP25, SV2C, NSF, APBA1, STX1A, ICA1, NOS1AP, SLC25A4, NLGN1, PARK2, ATP1A2, PCLO, LIN7A, SLC17A8, SERPINB7, SPTBN2, SLC18A2, CACNA1F, ERC2, CLN8, CACNA1B	1641	100	11881	2.38923	0.000122381
GO:0007411~axon guidance	34	1.3476	2.55052e-06	DCC, NRP2, CDK5R1, NRP1, GLI3, EPHB1, MYCBP2, EPHB2, NRCAM, ALCAM, SEMA5A, ATOH1, BDNF, ANK3, ROBO1, RAC1, LHX4, ETV1, POU4F2, KLF7, PTPRM, KIF5C, NFASC, LMX1A, SLIT1, NTN1, SLIT2, VASP, SLIT3, FEZF2, EPHA7, MAPK8IP3, RELN, GAP43	1641	105	11881	2.34441	0.000127136
GO:0032989~cellular component morphogenesis	85	3.36901	3.35942e-06	NRP2, NRP1, MYO7A, PIP5K1C, GLI3, NRCAM, CUL3, OFD1, CDC42, ATP2B2, BDNF, ATOH1, ANK3, ROBO1, ILK, MKKS, POU4F2, NRG1, EGFR, PRKCA, PTPRM, KIF5C, LEF1, CTNNA1, PCM1, STK4, SLIT1, PROX1, VASP, SLIT2, CTNNA2, SLIT3, NCAM2, BBS2, RELN, GAP43, DCC, PARD3, CDK5R1, LPPR4, CCK, SHROOM3, DRD2, CLU, SOX6, EPHB1, EPHB2, MYCBP2, ALCAM, SEMA5A, IGF1R, PTK2, BCL2, RAC1, LHX4, ETV1, CLASP2, SNAP25, DCLK1, COL1…	1641	376	11881	1.63672	0.00015948
GO:0060341~regulation of cellular localization	67	2.65557	4.03315e-06	SYT1, SNCAIP, CADM1, EDN2, EDN1, SNCA, GRIK5, PDE3B, SYT7, KCNJ11, GLI3, CDC42, APOA2, GRIN2B, POU5F2, CEACAM19, CHRNA7, PDE8B, KCNQ1, NSF, KHDRBS1, PRKCA, STX1A, CRTAM, GIP, PKIG, CD40, EDAR, PKIA, GRM1, PCLO, VEGFC, HNF4A, GRM8, GRM7, UNC13C, AKAP1, ZC3H3, MYO5A, RAB3C, DRD3, DRD2, CDH1, RIMS1, PCSK1, PDE1C, SYN2, PLCD1, SNAP25, SRGN, IL6, NOS1, TNFSF4, ARFIP1, PARK2, NIACR1, NKX6-1, CADPS, GCK…	1641	277	11881	1.75121	0.000182759
GO:0044057~regulation of system process	74	2.93302	6.01229e-06	SNCAIP, LZTS1, GRIK1, GLRA1, THRB, GRIK2, EDN2, EDN1, SNCA, GRIK5, RPS6KB1, ATP2B2, BDNF, APOA2, GRIN2B, CHRNA7, SHC1, CALCRL, EGFR, KCNMA1, PRKCA, STX1A, GIP, PTPRM, NCF1, GRIN2A, GRM1, GRM5, GRM4, GRM3, CHRM3, GRM8, AGTR1A, SIPA1L1, UNC13C, AKAP1, CCK, ERBB4, DRD2, DRD5, BMPR2, AKAP13, RIMS1, ADA, EPHB2, PTK2, BCHE, SYN2, PPP3CA, HCN4, IL6, NOS1, EPAS1, NLGN1, ATP1A1, ATP1A2, GRIA4, PARK2, CPS1…	1641	319	11881	1.67952	0.000260587
GO:0032990~cell part morphogenesis	61	2.41776	6.59119e-06	NRP2, NRP1, PIP5K1C, GLI3, OFD1, NRCAM, ATOH1, BDNF, ANK3, ROBO1, ILK, POU4F2, MKKS, PRKCA, EGFR, PTPRM, KIF5C, CTNNA1, PCM1, SLIT1, SLIT2, VASP, CTNNA2, SLIT3, NCAM2, BBS2, RELN, GAP43, DCC, CDK5R1, LPPR4, CCK, DRD2, CLU, EPHB1, EPHB2, MYCBP2, SEMA5A, ALCAM, IGF1R, PTK2, BCL2, RAC1, LHX4, ETV1, SNAP25, DCLK1, KLF7, PTPRZ1, NFASC, RPGRIP1L, NTNG1, PCDH15, LMX1A, NTN1, FEZF2, EPHA7, ULK2, MAPK8IP3…	1641	248	11881	1.78083	0.000273772
GO:0006928~cell motion	90	3.56718	1.09002e-05	NRP2, SCHIP1, LYPD3, NRP1, PDGFB, IL16, EDN2, RPS6KB1, GLI3, CD2AP, PTEN, NRCAM, CD47, BDNF, APOB, ATOH1, DAB1, GAB2, ANK3, ROBO1, SEMA3C, POU4F2, CHRNA7, NRG1, LOC300308, TWIST1, NR2F1, EGFR, PRKCA, SATB2, PTPRM, ARHGEF7, ARID5B, BARHL1, ELANE, KIF5C, SLIT1, VASP, SLIT2, CTNNA2, SLIT3, ELMO1, SPAG6, NCK1, LYST, IL12A, PDGFRB, RELN, SRGAP1, GAP43, DCC, SHROOM2, CDK5R1, CCK, FUT8, DRD2, EPHB1, EPH…	1641	416	11881	1.56637	0.00043461
GO:0042592~homeostatic process	139	5.50931	1.47516e-05	GNA13, SLC9A7, MAEA, SLC9A5, GRIK1, GRIK2, SLC9A3, EDN2, SNCA, EDN1, GRIK5, PDE3B, LPAR1, ATP2B2, APOB, APOA2, BDNF, ASPA, GRIN2B, LCAT, ILK, GRID2, RGN, CHRNA7, SLC4A4, INSR, MPDZ, GRIN2A, MECOM, SLC34A2, DCLRE1C, HNF4A, AGTR1B, RPS17, AGTR1A, LYST, PGM1, PDGFRB, XDH, ERBB4, DRD3, DRD2, SOX6, ABCA1, PTK2, RAC1, SLC30A8, ANGPTL3, TRPC1, EPAS1, TRPC6, FOXA1, ABCB7, CPS1, ABCG1, EPHA3, ABCG8, P2RX4…	1641	714	11881	1.40949	0.000565513
GO:0048522~positive regulation of cellular process	289	11.4546	1.81101e-05	XRCC5, XRCC4, CADM1, VAPA, NELL1, EDN2, SNCA, EDN1, RORB, LPAR1, MED21, CITED1, CD47, APOB, BDNF, GRIN2B, KIFAP3, ILK, CHRNA7, NSMAF, SUPT5H, CCNA2, DDAH1, WWOX, MAP2K6, MAP2K5, F12, LOC298795, CRTAM, NKX2-6, RXRG, GRIN2A, CD40, CTNNA1, MECOM, PROX1, PPARGC1B, PDCD1LG2, VEGFC, CD36, HNF4A, MTF1, TGIF1, PDGFRB, EIF2AK2, CD226, CDK5R1, ERBB4, HSD17B12, RIMS1, ADA, EPHB2, OTP, AHRR, RAC1, PPP2R2B, C…	1641	1682	11881	1.24399	0.000668514
GO:0042493~response to drug	73	2.89338	2.7921e-05	CYP4A2, ADCY1, PDGFB, CYP4A3, SRP68, PPARG, SNCA, RPS6KB1, SLC21A4, PTEN, KCNJ11, RGD1565355, SLC1A2, BDNF, APOA2, ATG5, FXN, SRD5A1, SRD5A2, MAP2K6, GABRG3, PTPRM, GIP, LYN, GRIN2A, GSTT1, CFTR, UGT1A1, CD36, AGTR1B, HNF4A, ABCB1A, ABCB1B, LYST, ABAT, SRP72, DRD3, ERBB4, DRD2, HIATL1, CDH1, ABCA1, ADA, PRSS8, ALDH1A1, PCSK1, PTK2, STAT4, PTK2B, BCHE, BCL2, SRR, COL18A1, SREBF1, IL6, NOS1, TGFBR2…	1641	327	11881	1.61629	0.000993709
GO:0008104~protein localization	128	5.07333	3.48678e-05	AP4E1, GRIK2, GRIK5, CASK, NRCAM, APOB, SIN3A, TRAK2, ATG7, KIFAP3, VPS13A, RAB21, VPS45, GRIN2A, OPTN, ARNTL, CD36, ZFP280B, LCA5, AGTR1A, VAMP7, LYST, RAB12, AKAP7, PDCD6IP, SRP72, ERC1, FRAS1, GLG1, DRD2, MTX2, RTP1, AKAP12, AKAP13, CCDC91, NAPB, ABCA1, RIMS2, RIMS1, STX12, TMED10, SRGN, SEC61A2, HCN1, RANBP17, GABARAPL2, REEP1, ARFIP1, ABCG1, GGN, NCKAP1, LIN7A, GPR34, VCP, ARF2, TOMM70A, SYT…	1641	658	11881	1.40841	0.00119803
GO:0001505~regulation of neurotransmitter levels	27	1.07015	3.87225e-05	SYT1, RAB3C, CPLX1, AGTPBP1, DYNLL1, AP3M2, SYN3, SYN2, SV2B, SNAP25, APBA1, NSF, STX1A, NOS1AP, SLC25A4, MAOB, NLGN1, PARK2, ATP1A2, PCLO, LIN7A, SPTBN2, ABAT, ERC2, CACNA1F, CLN8, CACNA1B	1641	84	11881	2.32717	0.00128608
GO:0048519~negative regulation of biological process	273	10.8205	4.64461e-05	XRCC5, XRCC4, SNCB, EDN2, EDN1, SNCA, STRN, SGMS1, GRIN3A, BDNF, SIN3A, KIFAP3, ILK, GRID2, CHRNA7, SUPT5H, DDAH1, TWIST1, F12, LOC298795, PTPRM, NKX2-6, NCF1, STRN3, BARHL1, GRIN2A, CTNNA1, PROX1, RT1-A3, PDCD1LG2, CTNNA2, RT1-A2, RT1-A1, GRB10, CD36, HNF4A, TGIF1, ST18, EIF2AK2, ADRBK2, ADA, EPHB2, AHRR, LHX4, DNMT3A, KLF12, SMAD7, IL1RL1, TGFBR2, KLF11, NDFIP2, HGF, NKX6-1, ABCG8, NOTCH2, RNF7…	1641	1595	11881	1.23921	0.00144607
GO:0051239~regulation of multicellular organismal process	180	7.13436	4.58602e-05	XRCC5, XRCC4, SNCAIP, PDGFB, THRB, GRIK1, CADM1, GRIK2, NELL1, EDN2, SNCA, EDN1, GRIK5, RPS6KB1, LRRC4C, TLR7, ATP2B2, ASPA, ATOH1, APOA2, BDNF, GRIN2B, ROBO1, GATA3, ILK, CHRNA7, INSR, DDAH1, ASPM, TWIST1, EGFR, BCL10, F12, CRTAM, PTPRM, NCF1, GRIN2A, CD40, CTNNA1, PROX1, VEGFC, MIB1, CD36, AGTR1A, SIPA1L1, PDGFRB, TGIF1, UNC13C, AKAP1, WNT5A, XDH, ERBB4, DRD3, DRD2, DRD5, SOX5, BMPR2, AKAP13, R…	1641	989	11881	1.31771	0.00147387
GO:0050794~regulation of cellular process	723	28.6564	5.69947e-05	XRCC5, XRCC4, STRN, RORB, SGMS1, MED21, CITED1, LPHN2, LPHN3, FLI1, GRIN2B, MED26, ILK, TLK2, CAB39, VOM2R30, CCNA2, DDAH1, MAP2K6, VOM2R31, MAP2K5, IKBKAP, CRTAM, MAGI2, PTPRM, MPDZ, BARHL1, RXRG, GRIN2A, DCDC5, HNF4G, MECOM, CTNNA1, PROX1, PCLO, PDCD1LG2, CTNNA2, GRB10, HNF4A, MED16, SIPA1L1, VOM2R27, TGIF1, ST18, EIF2AK2, UNC13C, CD226, IRAK1BP1, ERBB4, HSD17B12, PFN2, MUSK, VOM2R17, RAC1, CDC…	1641	4711	11881	1.11114	0.00166994
GO:0040012~regulation of locomotion	47	1.86286	5.67083e-05	GNA13, HS3ST5, ERBB4, DRD3, IL16, PDGFB, ENPP2, DRD2, EDN2, DRD5, SNCA, RPS6KB1, PTEN, ADA, IGF1R, PTK2, PTK2B, BCL2, TEK, ILK, RAC1, MKKS, UNC5C, ANGPTL3, INSR, AKT2, COL18A1, EGFR, PRKCA, SELP, PTPRM, NTN1, SLIT2, GRM5, CDH13, BBS2, VEGFC, AGTR1B, PLCG1, CLIC4, RRAS2, PDGFRB, TGFBR3, ABCC1, WDR44, TSHR, HTR2C	1641	188	11881	1.81002	0.00171186
GO:0050790~regulation of catalytic activity	131	5.19223	6.65724e-05	CAST, GNA13, XRCC4, ADCY1, ADCY2, ADCY7, PDGFB, ADCY8, ADCY5, EDN2, SNCA, EDN1, LPAR1, TBC1D19, APOA2, DAB1, TBC1D14, ILK, RGN, CHRNA7, PRKACB, INSR, FRS2, MAP2K6, EGFR, LOC298795, GPR139, PTPRN2, PKIG, WNK1, PKIA, PSMA5, AGTR1A, RASGRF1, HTR7, ACAP2, AKAP6, RELN, FGD1, DRD3, DRD2, DRD5, ASAP1, AKAP13, IRAK3, MTCH1, RAC1, SCARB1, ANGPTL3, PPP2R2B, HIP1, ANGPTL4, CFLAR, VAV3, SMAD7, TGFBR2, HGF, V…	1641	686	11881	1.38258	0.00189463
GO:0006793~phosphorus metabolic process	157	6.22275	7.62408e-05	STK31, SNCA, CASK, TTK, RPS6KB1, LPAR1, PRKG1, PRKX, BDNF, MAP3K4, HMCN1, ILK, STK39, CHRNA7, PRKACB, TLK2, INSR, FRS2, MAP2K6, MAP2K5, EGFR, PTPRJ, PTPRK, IKBKAP, PTPRM, PTPRH, PTPRN2, PTPRR, WNK1, PTPRT, SCYL3, MARK3, PTPRO, STK4, STK3, MAP4K3, CAMK4, SCYL1, PDGFRB, RELN, ERC1, EIF2AK2, WNT5A, CDK5R1, LPPR4, RGD1559442, ERBB4, ENPP3, BMPR2, ADRBK2, SDHAF2, EPHB1, EPHB2, IRAK3, VRK1, PTK2, MUSK,…	1641	851	11881	1.33572	0.0021093
GO:0051649~establishment of localization in cell	129	5.11296	9.20271e-05	SYT1, AP4E1, SYT5, GRIK2, EDN1, GRIK5, CASK, HOOK3, HOOK1, BDNF, TRAK2, VPS45, OPTN, ARNTL, PCLO, ZFP280B, CAMK4, SCYL1, AGTR1A, VAMP7, LYST, TRAPPC4, VAMP3, ERC2, SRP72, UNC13C, ERC1, ZC3H3, GLG1, STX8, MTX2, AKAP12, AKAP13, NAPB, ABCA1, RIMS2, RIMS1, PTK2, STX12, TMED10, SLC30A8, HAP1, RANBP17, ARFIP1, HNRNPA1, WIPI1, NTN1, ABCG1, VDAC1, LIN7A, PPIF, GPR34, VCP, NTRK2, SPTBN2, SYTL4, SEC13, CAC…	1641	678	11881	1.37754	0.0024768
GO:0032880~regulation of protein localization	35	1.38724	0.000110274	CEP120, CADM1, DRD3, DRD2, CDH1, SYCP1, GLI3, IL31RA, MYCBP2, PCSK1, APOA2, PDPK1, CEACAM19, BCL2, EXOC4, SRGN, DLG1, IL6, CRTAM, TNFSF4, PKIG, YWHAB, NDFIP2, EDAR, ARFIP1, CD40, PKIA, NCKAP1, RSL1D1, VEGFC, HNF4A, GSK3B, FAF1, AKAP1, BARD1	1641	129	11881	1.96437	0.00288922
GO:0001964~startle response	10	0.396354	0.000151822	GRIN2B, DRD3, GLRA1, DRD2, GRIN2A, GRID2, PCDH15, GRIN3A, PARK2, CTNNA2	1641	17	11881	4.25888	0.00387396
GO:0048646~anatomical structure formation involved in morphogenesis	70	2.77447	0.000177756	CAST, GNA13, NRP1, AGTPBP1, LEPR, EDN1, ANPEP, PAX1, PTEN, GLI3, CUL3, EDNRA, ATP2B2, WNT3, POU5F2, ROBO1, GATA3, ILK, TGFA, SHC1, ANGPT1, MSGN1, FRS2, DDAH1, ANGPT2, IHH, TWIST1, BCL10, PTPRM, LEF1, EDAR, ARHGAP24, PROX1, VASP, SLIT2, MIB1, VEGFC, BBS2, TGIF1, SHROOM3, GRB2, BMPR2, FHL2, CDH1, ELK3, ADA, SEMA5A, ALDH1A1, PTK2, PTK2B, TEK, PLCD1, HS6ST1, PLXND1, AXIN2, ANGPTL4, COL18A1, EPAS1, TG…	1641	328	11881	1.54514	0.00442117
GO:0006897~endocytosis	39	1.54578	0.000201485	DRD3, GULP1, DRD2, MYO7A, SLC9A3, SNCA, ABCA1, AMPH, CD47, ELMOD3, CTTN, RAC1, CHRNA7, SCARB1, PTX3, GHR, HIP1, DNM3, LRSAM1, HCK, TGFBR2, MRC2, ELANE, DENND1A, ATP6V1H, COLEC12, STAB2, ELMO1, ZDHHC15, AP2A2, CD36, GRIA2, VAMP7, RAB34, SH3KBP1, OPHN1, GRK4, BIN1, LRP2	1641	154	11881	1.83353	0.00488803
GO:0010324~membrane invagination	39	1.54578	0.000201485	DRD3, GULP1, DRD2, MYO7A, SLC9A3, SNCA, ABCA1, AMPH, CD47, ELMOD3, CTTN, RAC1, CHRNA7, SCARB1, PTX3, GHR, HIP1, DNM3, LRSAM1, HCK, TGFBR2, MRC2, ELANE, DENND1A, ATP6V1H, COLEC12, STAB2, ELMO1, ZDHHC15, AP2A2, CD36, GRIA2, VAMP7, RAB34, SH3KBP1, OPHN1, GRK4, BIN1, LRP2	1641	154	11881	1.83353	0.00488803
GO:0051128~regulation of cellular component organization	81	3.21046	0.000269015	GNA13, LZTS1, NRP1, CAPZA1, EDN1, SNCA, GRIK5, LRRC4C, CD2AP, PTEN, MBP, CDC42, CD47, APOA2, GPC3, FXN, ROBO1, MAPT, ILK, TGFA, TLK2, TPR, MYC, INSR, DLG1, PRKCA, LIMK1, NUSAP1, PROX1, AHR, CTNNA2, UBE2N, MIB1, SLC26A5, HNF4A, NCK1, SIPA1L1, BIN1, FGD1, SHROOM2, CCK, SHROOM3, DRD3, DRD2, CLU, PALMD, RIMS1, EPHB2, MYCBP2, IRAK3, MUSK, PTK2, SORBS3, PFN2, RAC1, PCSK9, SCARB1, CLASP2, CDC42EP4, PTX3…	1641	398	11881	1.47349	0.00621883
GO:0051960~regulation of nervous system development	52	2.06104	0.000264818	XRCC5, XRCC4, NRP1, LZTS1, PPARG, LRRC4C, MBP, ATOH1, ASPA, BDNF, FXN, ROBO1, MAPT, ILK, CDK5RAP2, ASPM, PRKCA, LYN, LIMK1, CTNNA1, GRM5, VEGFC, MIB1, SIPA1L1, TGIF1, CNTN4, DRD3, DRD2, SOX5, OTP, EPHB2, PTK2, MUSK, BCL2, SNAP25, IL6, AK1, FOXA1, NLGN1, LMX1A, FIG4, NTN1, NKX6-1, NTRK3, ULK2, GSK3B, NTRK2, RGS6, MAPK8IP3, PBX1, SYNGAP1, CIT	1641	228	11881	1.65125	0.00626739
GO:0032940~secretion by cell	48	1.9025	0.000281808	MYO5A, CYB5R4, SYT1, RAB3C, CPLX1, GLRA1, SYT5, EDN1, HPS1, ABCA1, RIMS2, RIMS1, BDNF, AP3M2, SYN3, SYN2, EXOC4, EXOC3, TMED10, SLC30A8, PCSK6, SNAP25, PCSK5, NSF, APBA1, STX1A, IL6, NOS1AP, LYN, VPS45, NLGN1, PCLO, LIN7A, CADPS, AGTR1A, SCFD2, LYST, VAMP7, NTRK2, SPTBN2, SYTL4, VAMP3, CACNA1F, ERC2, UNC13C, CACNA1C, LRP2, CACNA1B	1641	206	11881	1.68701	0.00636605
GO:0055082~cellular chemical homeostasis	77	3.05192	0.000290339	GNA13, JPH2, GRIK1, GLRA1, GRIK2, EDN2, EDN1, SNCA, GRIK5, LPAR1, KCNJ11, MBP, EDNRA, RGD1310507, ATP2B2, BDNF, ASPA, GRIN2B, FXN, SLC24A3, ILK, GRID2, RGN, TGFA, CHRNA7, NRG1, KCNQ1, NDUFS1, DLG1, KNG1, KCNMA1, PRKCA, MPDZ, GRIN2A, CACNG2, GRM1, QK, SLC34A2, TRDN, GRM5, SLC26A5, AGTR1B, GNAQ, AGTR1A, PGM1, MYO5A, CCK, DRD3, DRD2, NR3C2, PTK2, PTK2B, BCL2, CAMK2D, PLCD1, PPP3CA, SLC30A8, TRPC1, T…	1641	375	11881	1.48663	0.00641291
GO:0030031~cell projection assembly	21	0.832342	0.00032119	DNM3, FGD1, VAV3, PDGFB, RPGRIP1L, ITGB4, PCDH15, LPAR1, VAV2, PCM1, NCKAP1, OFD1, CDC42, BBS2, CDH13, NCK1, CAPG, RAC1, TSGA10, CYFIP1, MKKS	1641	65	11881	2.33911	0.00693839
GO:0045184~establishment of protein localization	106	4.20135	0.000331247	AP4E1, GRIK2, CASK, APOB, TRAK2, ATG7, RAB21, VPS45, OPTN, ARNTL, CD36, ZFP280B, AGTR1A, LCA5, LYST, VAMP7, RAB12, PDCD6IP, SRP72, ERC1, GLG1, FRAS1, MTX2, AKAP12, CCDC91, NAPB, ABCA1, RIMS2, RIMS1, STX12, TMED10, SEC61A2, RANBP17, GABARAPL2, ARFIP1, ABCG1, LIN7A, GPR34, VCP, ARF2, TOMM70A, SYTL4, SEC13, MSR1, SLC15A1, MLPH, PPARG, HPS1, AP3S1, TRIM3, CEACAM19, COPB1, RAMP1, NSF, PRKCA, STX1A, LY…	1641	554	11881	1.38529	0.00700318
GO:0009790~embryonic development	114	4.51843	0.000338981	GNA13, XRCC4, EDN1, MED21, CITED1, CUL3, ATP2B2, APOB, ATOH1, WNT3, SIN3A, GRIN2B, FRS2, DDAH1, TWIST1, EGFR, BCL10, SATB2, LNP, NKX2-6, TMIE, GABPA, PTPRR, MECOM, PROX1, SCEL, SLC34A2, MIB1, VEGFC, GTF2IRD1, TGIF1, PDGFRB, WNT5A, CDK5R1, LMBR1, GRB2, BMPR2, ADA, PRKRA, HCN4, AXIN2, DNMT3A, EPAS1, MYO1E, TGFBR2, FTO, RPGRIP1L, PCDH15, FOXP1, NCKAP1, FOXP2, NOTCH2, PLK4, PLCG1, ITGA8, ZIC5, TGFBR3…	1641	604	11881	1.36651	0.00701737
GO:0030534~adult behavior	27	1.07015	0.000361515	GRIK1, GLRA1, DRD3, DRD2, SNCA, KLHL1, SLC1A2, FXN, ATG7, CHRNA7, AGRP, KCNMA1, GABRG2, PCDH15, PARK2, ATP1A2, ATXN1, BBS2, GRM7, ABAT, UCHL3, CACNA1C, ASIP, HTR2C, TSHR, CLN8, OPRD1	1641	95	11881	2.05771	0.00733006
GO:0044093~positive regulation of molecular function	98	3.88426	0.000403124	GNA13, XRCC4, ADCY1, ADCY2, PDGFB, ADCY7, ADCY8, ADCY5, EDN2, EDN1, LPAR1, DAB1, ILK, RGN, CHRNA7, PRKACB, FRS2, DDAH1, INSR, MAP2K6, EGFR, BCL10, GPR139, AGTR1A, PSMA5, RASGRF1, HTR7, EDF1, AKAP6, RELN, HMGB2, DRD3, DRD2, DRD5, IRAK3, MTCH1, RAC1, SCARB1, HIP1, VAV3, TGFBR2, HGF, VAV2, PSMB9, HDAC4, RNF7, PLCG1, VCP, PRKAR1B, NTRK2, PLCG2, PON1, ADRA1A, TGFBR3, GNB2L1, CAMKK2, RPS3, EDNRA, CDC42…	1641	507	11881	1.39947	0.00770089
GO:0007269~neurotransmitter secretion	18	0.713436	0.000402685	SYT1, STX1A, CPLX1, RAB3C, NOS1AP, NLGN1, PCLO, LIN7A, AP3M2, SYN3, SYN2, SPTBN2, CACNA1F, ERC2, SNAP25, APBA1, NSF, CACNA1B	1641	52	11881	2.50619	0.00784277
GO:0007611~learning or memory	34	1.3476	0.000399079	ADCY1, DRD3, ADCY8, DRD2, DRD5, RPS6KB1, PTEN, EPHB2, AMPH, BDNF, GRIN2B, BCHE, CHRNA7, ALDH1A7, PLCB1, SNAP25, NQO2, PRKCA, GRIN2A, PDE4D, PARK2, ATP1A2, FOXP2, VDAC1, ATXN1, GRM5, GRM4, PRKAR1B, ITGA8, GRM7, SYNGAP1, CACNA1C, CACNA1D, CLN8	1641	132	11881	1.86487	0.00792764
GO:0046903~secretion	58	2.29885	0.000427347	CYB5R4, SYT1, GLRA1, SYT5, EDN1, HPS1, BDNF, NSF, KCNMA1, STX1A, NOS1AP, LYN, VPS45, CFTR, GRHPR, PCLO, GRM4, AGTR1A, SLC26A7, VAMP7, LYST, VAMP3, ERC2, UNC13C, MYO5A, RAB3C, CPLX1, DRD3, DRD2, NR3C2, ABCA1, RIMS2, RIMS1, AP3M2, SYN3, SYN2, EXOC4, TMED10, EXOC3, SLC30A8, PCSK6, SNAP25, PCSK5, APBA1, TRPC1, IL6, NLGN1, LIN7A, ABCG8, CADPS, SCFD2, NTRK2, SYTL4, SPTBN2, CACNA1F, CACNA1C, LRP2, CACNA…	1641	267	11881	1.57276	0.00800844
GO:0043112~receptor metabolic process	15	0.59453	0.000441244	DRD3, FUT8, DRD2, GRIK2, SNCA, PPARG, GRIK5, MUSK, FNTA, GRIA2, PCSK9, GRK4, SYNGAP1, NRG1, DLG2	1641	39	11881	2.78465	0.00811536
GO:0051224~negative regulation of protein transport	14	0.554895	0.00048021	IL6, TNFSF4, DRD3, DRD2, PKIG, YWHAB, NDFIP2, PKIA, APOA2, HNF4A, FAF1, AKAP1, SRGN, BARD1	1641	35	11881	2.89604	0.00866919
GO:0006725~cellular aromatic compound metabolic process	35	1.38724	0.000580674	SNCAIP, SNCB, DRD2, SNCA, NFS1, DPYS, PAH, ANPEP, CLYBL, MTHFD1L, ADA, FAH, TPK1, ATP2B2, MTHFS, GPHN, GATA3, HDC, CHRNA7, AADAT, DNMT3A, SHMT1, EPAS1, AK1, GRIN2A, EPHX2, PARK2, AMPD3, UGT1A1, UMPS, DHFR, MTR, PON1, MAT2B, DPYD	1641	140	11881	1.81002	0.0102878
GO:0016477~cell migration	56	2.21958	0.000611362	NRP2, SCHIP1, NRP1, IL16, PDGFB, EDN2, RPS6KB1, PTEN, CD2AP, CD47, ATOH1, DAB1, GAB2, ROBO1, SEMA3C, NRG1, TWIST1, NR2F1, PRKCA, EGFR, SATB2, ARHGEF7, BARHL1, ARID5B, ELANE, SLIT2, CTNNA2, NCK1, LYST, IL12A, PDGFRB, RELN, SRGAP1, DCC, SHROOM2, CDK5R1, CCK, FUT8, DRD2, VCAM1, PTK2, DOCK1, PTK2B, RAC1, SCARB1, CLASP2, DCLK1, SELP, VAV3, VAV2, NTN1, YWHAE, NCKAP1, CDH13, ABCC9, ABCC1	1641	259	11881	1.56543	0.0106397
GO:0051241~negative regulation of multicellular organismal process	38	1.50614	0.000716556	RAI1, HS3ST5, GRIK1, PDGFB, GLRA1, GRIK2, DRD2, DRD5, PPARG, BMPR2, ADA, IRAK3, FXN, BCHE, PCSK9, CHRNA7, SRGN, KCNMA1, KNG1, PRKCA, F12, IL6, NOS1, NCF1, TGFBR2, ATP1A1, ATP1A2, TMPRSS6, PLG, ABCG8, GRM4, BBS2, P2RX4, PLN, ADRA1A, PTCH1, AKAP1, ADRA1D	1641	158	11881	1.74129	0.0120399
GO:0048639~positive regulation of developmental growth	10	0.396354	0.000709967	NTRK3, FXN, LIMK1, MAPT, ILK, TGFBR2, RPS6KB1, INSR, NTN1, PROX1	1641	20	11881	3.62005	0.0121342
GO:0009725~response to hormone stimulus	97	3.84463	0.000756539	ADCY1, ADCY2, PDGFB, ADCY7, ADCY8, ADCY5, SLC9A3, PDE3B, RPS6KB1, APOA2, PAPPA, LCAT, GATA3, PRKACB, CCNA2, INSR, STRN3, CTNNA1, PPARGC1B, SLC34A2, CD36, AGTR1B, AGTR1A, ABCB1B, PDGFRB, AKAP1, ME1, HMGB2, ERBB4, GRB2, PTK2, BCHE, TEK, ANGPTL3, AGRP, SREBF1, TGFBR2, GGH, CPS1, PRKAR1B, ADRA1A, TGFBR3, ASIP, CACNA1B, ARSB, CYP4A2, CYP4A3, LEPR, PPARG, CUZD1, GLI3, PTEN, KCNJ11, RGD1565355, PDPK1, C…	1641	510	11881	1.37704	0.0122936
GO:0051656~establishment of organelle localization	17	0.673801	0.000771558	MYO5A, MYO7A, NLGN1, NUSAP1, MLH1, WIPI1, NTN1, PCLO, SLIT1, CDC42, PTK2, KIF1B, COPB1, ARCN1, EXOC4, TMED10, ASIP	1641	50	11881	2.46163	0.0123352
GO:0051050~positive regulation of transport	51	2.0214	0.000748758	CADM1, GRIK1, EDN2, EDN1, SNCA, GLI3, EDNRA, ATP2B2, CD47, SLC1A2, GPC3, GRIN2B, INSR, AKT3, DLG1, AKT2, PRKCA, CRTAM, STX1A, GIP, EDAR, VEGFC, MIB1, ORAI1, ERBB4, DRD2, CDH1, RIMS1, PCSK1, PTK2, PCSK9, PLCD1, PTX3, SNAP25, HIP1, ACSL5, TRPC1, IL6, TNFSF4, NIACR1, NKX6-1, CADPS, P2RX4, GCK, PLCG1, GSK3B, PLCG2, PON1, ABCC8, HTR2C, CACNA1B	1641	232	11881	1.59157	0.0123694
GO:0015031~protein transport	103	4.08244	0.000834257	AP4E1, GRIK2, CASK, APOB, TRAK2, ATG7, RAB21, VPS45, ARNTL, OPTN, CD36, ZFP280B, AGTR1A, LCA5, LYST, VAMP7, RAB12, PDCD6IP, SRP72, ERC1, GLG1, FRAS1, MTX2, AKAP12, CCDC91, NAPB, ABCA1, RIMS2, RIMS1, STX12, TMED10, SEC61A2, RANBP17, GABARAPL2, ARFIP1, ABCG1, LIN7A, GPR34, VCP, ARF2, TOMM70A, SYTL4, SEC13, MSR1, SLC15A1, MLPH, PPARG, HPS1, AP3S1, TRIM3, CEACAM19, COPB1, RAMP1, NSF, STX1A, LYN, SNUP…	1641	549	11881	1.35834	0.0131211
GO:0050808~synapse organization	17	0.673801	0.000982352	MYO5A, DNM3, ERBB4, CADM1, DRD2, UTRN, GLRA2, NFASC, NLGN1, CDH1, CACNG2, ATP2B2, GPHN, MUSK, ANK3, ERC2, NRG1	1641	51	11881	2.41337	0.0151941
GO:0060627~regulation of vesicle-mediated transport	29	1.14943	0.00106193	MYO5A, SYT1, RAB3C, DRD2, SNCA, GRIK5, SYT7, CD2AP, PTEN, RIMS1, CDC42, CD47, PTK2, GPC3, POU5F2, PCSK9, SCARB1, PTX3, NSF, HIP1, PRKCA, LRSAM1, STX1A, PCLO, CADPS, MIB1, CDH13, SPTBN2, BIN1	1641	112	11881	1.87467	0.016165
GO:0016337~cell-cell adhesion	48	1.9025	0.00116586	CDK5R1, CADM1, CLSTN2, CLSTN1, LMO7, CDH1, CD2AP, CHAD, CDH6, PCDHAC1, CDH8, VCAM1, NRCAM, CDH7, DAB1, CDH9, FAT3, ROBO1, FAT4, BCL2, TEK, SHC1, COL11A1, FNDC3A, TTC39B, DLG1, EGFR, SELP, PTPRM, OLR1, COL13A1, PCDH11X, CRISP2, NLGN1, PCDH9, LEF1, PTPRT, PCDH15, PCDH7, PCDH17, PCDH18, NCAM1, CDH13, CDH15, CNTN3, DNAJB6, CDH10, CDH11	1641	219	11881	1.58687	0.0174675
GO:0009991~response to extracellular stimulus	62	2.45739	0.0012108	ARSB, LEPR, PPARG, TTPA, RPS6KB1, PTEN, RGD1565355, SLC1A2, POU5F2, ATG5, MAPT, ATG7, ZFP354A, CHRNA7, ANGPT1, INSR, GHR, AKT2, GIP, LYN, UGT1A1, NCOA1, CD36, AGTR1B, ADSL, PDGFRB, EIF2AK2, CCK, GDAP2, HSD17B2, BMPR2, TSHB, ABCA1, ADA, ALDH1A1, VCAM1, ALDH1A2, PCSK1, IGF1R, STAT4, BCHE, BCL2, TEK, PCSK9, ACSL3, ACSL5, SREBF1, IL6, NOS1, BCKDHB, TGFBR2, TRIM25, CPS1, ABCG8, GCK, MAP7, PTCH1, DPYD,…	1641	302	11881	1.48638	0.0178668
GO:0009612~response to mechanical stimulus	22	0.871978	0.00134783	PRKCA, IL6, DRD2, TGFBR2, RPS6KB1, PCDH15, RGD1565355, FOXP2, ATP2B2, STAT4, PTK2, MEIS2, CD36, GRIN2B, PTK2B, MKKS, ETV1, PTCH1, EIF2AK2, COL11A1, CHRNA10, MYC	1641	77	11881	2.0686	0.0195807
GO:0010033~response to organic substance	160	6.34166	0.00163443	ADCY1, ADCY2, ADCY7, PDGFB, ADCY8, ADCY5, SLC9A3, SNCA, TLR1, PDE3B, RPS6KB1, GRIN3A, TLR5, APOB, APOA2, FNTA, SIN3A, GRIN2B, PAPPA, GATA3, LCAT, CHRNA7, PRKACB, INSR, DDAH1, CCNA2, EGFR, BCL10, F12, STRN3, GRIN2A, GSTT1, CTNNA1, PPARGC1B, SLC34A2, CD36, HNF4A, AGTR1B, ABCB1B, AGTR1A, PDGFRB, ABAT, AKAP1, EIF2AK2, ME1, HMGB2, ERBB4, DRD3, DRD2, GRB2, DRD5, IRAK3, PTK2, MEIS2, BCHE, TEK, PRKRA, SR…	1641	928	11881	1.24829	0.0233585
GO:0007584~response to nutrient	45	1.78359	0.00181543	ARSB, HSD17B2, GDAP2, PPARG, TTPA, RPS6KB1, TSHB, ABCA1, PTEN, RGD1565355, ADA, ALDH1A1, VCAM1, ALDH1A2, IGF1R, STAT4, POU5F2, BCHE, BCL2, MAPT, TEK, ZFP354A, ANGPT1, ACSL3, INSR, ACSL5, SREBF1, NOS1, BCKDHB, TGFBR2, TRIM25, UGT1A1, ABCG8, NCOA1, CD36, AGTR1B, PDGFRB, ADSL, MAP7, PTCH1, CP, DPYD, ALOX5, EIF2AK2, LRP2	1641	206	11881	1.58157	0.0255484
GO:0009887~organ morphogenesis	105	4.16171	0.00199008	THRB, EDN1, RORB, CHAD, ATP2B2, APOA2, ATOH1, FLI1, WNT3, SMARCD3, ILK, FRS2, CCNA2, DDAH1, INSR, WWOX, TWIST1, EGFR, BCL10, SATB2, PTPRM, TMIE, CTNNA1, PROX1, CTNNA2, MIB1, VEGFC, TGIF1, PDGFRB, WNT5A, FRAS1, ERBB4, BMPR2, EPHB1, EPHB2, PCDHAC1, CRB1, PRKRA, TEK, LHX4, PLXND1, RUNX2, SMAD7, FOXA1, TGFBR2, PCDH15, HGF, NCKAP1, NOTCH2, FREM2, ITGA8, ZIC5, NTRK2, TGFBR3, NNMT, SCHIP1, NRP1, MYO7A, …	1641	576	11881	1.31981	0.0275854
GO:0006629~lipid metabolic process	119	4.71661	0.00226244	ALDH8A1, EDN2, SNCA, EDN1, SGMS1, ACBD3, APOB, APOA2, STARD5, AGPS, LCAT, ELOVL6, NCF1, FA2H, CYP2B15, LPCAT2, TECR, CHPT1, PNPLA3, LPCAT3, PLAUR, EBPL, CD36, HNF4A, LYST, PCCA, ACADSB, LPPR4, ENPP2, HSD17B14, DRD2, GNE, RBP2, HSD17B12, ABCA1, PDSS2, CEPT1, PLCH1, SCARB1, PCYT1B, ANGPTL3, CYP19A1, SREBF1, OSBPL2, OSBPL9, EPHX2, CPS1, ABCG1, ST8SIA6, PLCG1, PLCG2, PON1, CYP2R1, MAP7, IDI2, PLCXD2,…	1641	668	11881	1.28978	0.0308772
GO:0001525~angiogenesis	30	1.18906	0.00230188	GNA13, NRP1, LEPR, EDN1, ANPEP, ELK3, PTEN, SEMA5A, EDNRA, PTK2, PTK2B, ROBO1, TEK, TGFA, ANGPT1, HS6ST1, PLCD1, SHC1, PLXND1, ANGPT2, IHH, ANGPTL4, COL18A1, EPAS1, TGFBR2, ARHGAP24, SLIT2, VEGFC, CDH13, MAPK14	1641	123	11881	1.76588	0.0309841
GO:0051270~regulation of cell motion	41	1.62505	0.00250851	GNA13, NRP1, ERBB4, PDGFB, ENPP2, DRD2, EDN2, DRD5, RPS6KB1, PTEN, ADA, IGF1R, PTK2, PTK2B, BCL2, TEK, ILK, RAC1, MKKS, UNC5C, ANGPTL3, INSR, AKT2, COL18A1, EGFR, SELP, SP100, PTPRM, NTN1, BBS2, VEGFC, CDH13, AGTR1B, PLCG1, CLIC4, ETS1, RRAS2, PDGFRB, TGFBR3, ABCC1, WDR44	1641	186	11881	1.59594	0.0332734
GO:0048489~synaptic vesicle transport	14	0.554895	0.0025783	SYT1, STX1A, CPLX1, SNCA, NLGN1, DENND1A, PCLO, LIN7A, AMPH, ZDHHC15, SPTBN2, SLC18A2, BIN1, APBA1	1641	41	11881	2.47223	0.0337362
GO:0051640~organelle localization	21	0.832342	0.00275714	MYO5A, CEP120, MLPH, MYO7A, NLGN1, NUSAP1, MLH1, SLIT1, PCLO, WIPI1, NTN1, HOOK3, CDC42, PTK2, KIF1B, COPB1, ARCN1, EXOC4, TMED10, ASIP, ASPM	1641	76	11881	2.00055	0.0355712
GO:0051650~establishment of vesicle localization	10	0.396354	0.00329537	MYO5A, MYO7A, COPB1, ARCN1, NLGN1, EXOC4, TMED10, ASIP, PCLO, WIPI1	1641	24	11881	3.01671	0.0418386
GO:0008643~carbohydrate transport	16	0.634166	0.00351381	SLC2A9, SLC45A1, SLC5A1, EDN1, SLC35A5, STXBP4, LOC498971, NAGLT1, SLC35A4, EDNRA, SLC17A5, SLC2A5, SLC2A2, SCARB1, YES1, NRG1	1641	52	11881	2.22772	0.0439956
GO:0007626~locomotory behavior	44	1.74396	0.00385423	MYO5A, NRP2, IL16, GLRA1, PDGFB, DRD3, ENPP2, DRD2, ADCY5, EDN2, SNCA, STRN, KLHL1, ATP2B2, FXN, ROBO1, ATG7, RAC1, VPS13A, NRG1, APBA1, KCNMA1, PRKCA, PCDH15, ATP1A2, PARK2, FIG4, GRM1, SLIT2, ATXN1, GRM5, FEZF2, LYST, SLC18A2, PDGFRB, ABAT, ABCC1, UCHL3, RELN, CACNA1C, CLN8, TSHR, CACNA1B, OPRD1	1641	208	11881	1.53156	0.0469865
GO:0016125~sterol metabolic process	21	0.832342	0.00381803	SREBF1, CYP51, LIPA, TNFSF4, LEPR, CFTR, ABCA1, ABCG1, EBPL, APOB, APOA2, LCAT, PON1, PCSK9, SCARB1, HSD17B4, LIPC, ANGPTL3, CLN8, HSD17B7, NSDHL	1641	78	11881	1.94926	0.0471299
Note: BH FDR cutoff adjusted p-value < 0.05.

## Sheet: Table S3B
Table S3B - LK-Biological Process- Gene Ontology
Term	Count	%	PValue	Genes	List Total	Pop Hits	Pop Total	Fold Enrichment	Benjamini
GO:0006810~transport	306	16.7305	1.99961e-13	SYT1, ATP1B1, LOC499742, SCN3A, ATP1B3, SYT5, SLC9A3, SNCA, EDN1, SYT6, SYT7, GRIN3A, HOOK1, APP, KCNK9, GRIN2B, TRAK2, GRID2, VPS13A, DBNL, CD3G, GRIN2A, PCLO, VTI1A, GLTP, PITPNM2, NNT, SCYL1, ABCB1A, JUN, RYR2, SRP72, UNC13C, UNC13B, EIF2AK3, SH3GL2, GC, SLC2A13, KCNMB4, GNAI3, AKAP13, XK, CCDC91, BCL2L1, SFXN2, RIMS2, RIMS1, KCNJ3, KCNMB1, KCNMB2, TMED10, NUP54, SLC28A2, RANBP17, TRPC1, OSBPL…	1176	2124	11881	1.4555	1.82955e-10
GO:0048731~system development	282	15.4183	1.74814e-09	XRCC4, CADM1, GDF7, PDLIM5, STAT5A, EDN1, PDLIM3, RORB, GRIN3A, APP, GRIN2B, ATXN10, COL4A3BP, VPS13A, ADAM9, TWIST1, PTPRJ, SGPL1, LOC298795, PTPRM, MDGA2, PTPRR, RXRG, GRIN2A, CTNNA1, PTPRO, BCL2L11, SCEL, CTNNA2, DCLRE1C, VEGFC, JUN, TGIF1, VGLL2, EIF2AK3, ADAMTS2, EMCN, SERPINA10, ERBB4, LPPR1, BCL2L1, ASL, EPHB1, SEMA5A, MUSK, UPK1B, BMP3, SMAD7, TGFBR2, ALMS1, CELSR3, CELSR2, PCDH15, DDX4, …	1176	2071	11881	1.37567	7.99772e-07
GO:0007165~signal transduction	229	12.5205	3.43667e-09	ADCY2, ADCY8, STAT5A, EDN1, RGD1559804, CD48, LPHN2, LPHN3, MAP3K5, GAB2, COL4A3BP, RAPGEF5, NPSR1, RAPGEF3, IFNK, RAPGEF2, VOM2R30, VOM2R31, ADAM9, IKBKAP, DBNL, LOC298795, MAGI2, PTPRM, ROCK1, RXRG, DCDC5, PCLO, TANK, SPAG9, JUN, VOM2R27, UNC13C, UNC13B, EIF2AK3, GNAI3, ERBB4, GNAI2, GPR149, RIMS2, MYO9A, ADAP1, HCRTR2, RAC2, PPP2R2B, CDC42EP4, IL1RAPL1, GPR156, GUCY2F, KLF9, SMAD7, CELSR3, ALM…	1176	1617	11881	1.43077	1.04818e-06
GO:0006811~ion transport	109	5.95954	1.26938e-07	KCNC2, ATP1B1, ATP1B3, GRIK1, SCN3A, GRIK2, SLC9A3, GABRB1, GRIK4, GRIN3A, CNGB3, KCNK9, GRIN2B, GRID2, SLCO1C1, NALCN, KCND3, KCND2, SLC22A25, GRIN2A, GABRR3, NNT, KCNT2, RYR2, KCNMB4, SLC38A9, SLC38A6, SFXN2, KCNJ3, KCNMB1, KCNMB2, KCNS3, KCNS2, SCN9A, SLC30A5, GABRP, HCN1, TRPC1, GABRA2, CACNA2D1, KCNB2, HTT, KCNB1, KCTD1, KCTD3, CACNA2D3, KCNK2, ARMC1, KCTD8, SLC4A10, KCNJ8, P2RX3, SLC13A2, C…	1176	668	11881	1.64853	2.90367e-05
GO:0007267~cell-cell signaling	63	3.44451	4.60454e-07	SYT1, FGF7, CLSTN2, GRIK1, GLRA1, AGTPBP1, GRIK2, GRIK4, EDN1, SNCA, GJA1, FGF12, GLI2, APP, GRIN2B, GRID2, SLC22A3, SV2B, NRG1, FRS2, DLG2, KCNMA1, GABRG2, NRXN2, GRIN2A, GRM1, PCLO, CTNNA2, GRM5, NAALAD2, GRM2, COLQ, PSEN1, GRM8, GRM7, ERC2, UNC13C, UNC13B, EIF2AK3, CPLX3, DRD3, PANX2, RIMS2, EPHB1, MUSK, SYN3, PPP3CA, GAD1, APBA1, CYP19A1, DLGAP1, IL6, HTT, NLGN1, FZD1, GRIA4, PARK2, PARK7, FC…	1176	330	11881	1.92873	8.42595e-05
GO:0010646~regulation of cell communication	137	7.49043	4.38986e-06	SNCAIP, GRIK1, GRIK2, SNCA, EDN1, FSTL3, PDE3B, SYT7, ZIC1, TGFB1, WNT4, APP, GRIN2B, TIAM1, HTRA1, MDFIC, SPRED2, RAPGEF5, RAPGEF3, RAPGEF2, INSR, FRS2, EGFR, GOLT1B, GRIN2A, SIPA1L2, PDE4D, CTNNA1, TRAT1, NCAM1, SPAG9, PLCE1, RASGRF2, AGTR1A, SGSM3, ACAP2, AKAP6, TGIF1, UNC13C, EIF2AK3, CD226, KALRN, TWSG1, ARFGAP2, GNAI3, AGFG1, DRD3, GNAI2, ERBB4, TRH, RIMS1, PIN1, ADAP1, BCHE, SCN9A, EGF, FG…	1176	953	11881	1.45236	0.000669231
GO:0050794~regulation of cellular process	537	29.3603	6.775e-06	XRCC4, FSTL3, RORB, LPHN2, LPHN3, MAP3K5, APP, GRIN2B, CAB39, VOM2R30, VOM2R31, ADAM9, IKBKAP, PTPRM, MAGI2, ROCK1, GRIN2A, SIPA1L2, RXRG, DCDC5, CTNNA1, PCLO, BCL2L11, CTNNA2, SPAG9, JUN, VOM2R27, VGLL2, RYR2, TGIF1, RPS13, UNC13C, CD226, EIF2AK3, UNC13B, EMCN, GNAI3, GNAI2, ERBB4, BCL2L1, ADAP1, HCRTR2, PFN2, MUSK, CDC42EP2, RAC2, PVRL2, DIABLO, CDC42EP4, PPP2R2B, TCF4, GUCY2F, DNMT3A, KLF12, T…	1176	4711	11881	1.15161	0.0008852
GO:0016337~cell-cell adhesion	44	2.40569	8.34677e-06	EMCN, CADM1, CLSTN2, ASTN1, ITGAM, CHAD, CDH6, PCDHAC1, CDH8, NRCAM, CDH7, CDH9, DAB1, FAT3, ROBO1, FAT4, PVRL2, CDH26, PCDHA13, FNDC3A, ADAM9, DLG1, EGFR, PTPRM, ROCK1, PCDH11X, NLGN1, PCDH9, CELSR3, STXBP3, PCDH15, CELSR2, PTPRT, PCDH7, JUP, NCAM1, CDH13, PSEN1, PKP2, CDH19, DSC2, CNTN3, DNAJB6, CDH10, CDH11	1176	219	11881	2.0298	0.00095421
GO:0050790~regulation of catalytic activity	103	5.63149	1.3623e-05	CAST, XRCC4, ADCY2, ADCY8, SNCA, EDN1, VIPR2, TGFB1, MAP3K5, APP, DAB1, MDFIC, SPRED2, PRKACB, FRS2, INSR, ADAM9, EGFR, LOC298795, ANAPC5, PTPRN2, ANAPC4, PKIG, PICK1, NRD1, SPAG9, PLCE1, AGTR1A, SGSM3, ACAP2, AKAP6, EIF2AK3, PALM, ARFGAP2, GNAI3, GNAI2, DRD3, AGFG1, AKAP13, PIN1, ADAP1, HCRTR2, PSMB6, MTCH1, DIABLO, PPP2R2B, EGF, FGD4, CFLAR, VAV3, SMAD7, TGFBR2, CDKN1C, PSMC1, ABL1, DNAJB6, GNA…	1176	686	11881	1.51691	0.00138406
GO:0016192~vesicle-mediated transport	72	3.93658	1.76548e-05	SYT1, GLRA1, HIP1R, SYT5, AP2S1, SLC9A3, SNCA, SYT6, STXBP5L, HOOK1, RABAC1, APP, DNAJC6, GHR, SEC23A, DBNL, KDELR2, GOLT1B, ATP6V1H, STXBP3, FSHR, PCLO, VTI1A, ELMO1, PSEN1, BNIP1, STXBP6, SCYL1, STXBP5, LYST, OPHN1, VAMP3, UNC13C, ERC1, UNC13B, SH3GL2, KALRN, ARFGAP2, CPLX3, STX8, SNAP91, GNAI3, DRD3, GULP1, SNX1, EEA1, RIMS2, RIMS1, LLGL1, AMPH, EXOC4, TMED10, EXOC6, SNAP23, APBA1, VAV3, HTT, …	1176	438	11881	1.66075	0.00161412
GO:0046903~secretion	49	2.67906	2.98328e-05	SYT1, GLRA1, SYT5, TACR1, EDN1, HPS1, SYT6, KISS1R, KCNMA1, PTGER3, NRXN2, STXBP3, CFTR, PCLO, GRM2, PSEN1, SLC26A7, STXBP5, AGTR1A, LYST, VAMP3, ERC2, UNC13C, UNC13B, EIF2AK3, CPLX3, DRD3, NR3C2, RIMS2, RIMS1, LLGL1, SYN3, EXOC4, TMED10, EXOC6, PCSK5, APBA1, TRPC1, IL6, HTT, NLGN1, ABCG8, CADPS, TRAF3IP2, FCGR2B, SCFD2, CHRNB2, SMPD3, CACNA1B	1176	267	11881	1.85409	0.00194791
GO:0051049~regulation of transport	74	4.04593	2.81353e-05	SYT1, SNCAIP, CADM1, GRIK1, TACR1, SLC9A3, EDN1, SNCA, GJA1, PDE3B, SYT7, GLI3, PTEN, TGFB1, ACVR1C, KISS1R, GPC3, PLCB4, GRIN2B, POU5F2, NRG1, INSR, ADAM9, DLG1, RAB4A, PKIG, STXBP3, PCLO, GRM1, TRAT1, PRKCB, VEGFC, PRKCQ, GRM2, GNAQ, GRM8, GRM7, UNC13C, ZC3H3, STON2, CPLX3, RAB3B, GNAI3, GNAI2, DRD3, ERBB4, TRH, RIMS1, SUFU, BEST3, PDE1C, EXOC4, SNAP23, EGF, ACSL6, TRPC1, SLC8A1, IL6, CACNA2D1,…	1176	460	11881	1.62525	0.00197836
GO:0050793~regulation of developmental process	102	5.57682	2.72128e-05	XRCC4, THRB, STAT5A, NELL1, EDN1, GNA12, LRRC4C, TGFB1, ATOH1, ASPA, WNT4, MYOCD, TIAM1, ROBO1, ERAP1, INSR, FNDC3B, TWIST2, TWIST1, ADAM9, PTPRM, PLXNB2, CTNNA1, IL21, BCL2L11, VEGFC, JUN, TGIF1, EIF2AK3, KALRN, WNT5A, PALM, TWSG1, DRD3, ENPP3, BMPR2, SOX5, MUSK, CDC42EP2, EGF, CDC42EP4, FGD4, TGFBR2, ALMS1, NTN1, NTRK3, NOTCH3, PLA2G4A, TNFSF11, RGS6, TGFBR3, CHRNB2, NCOR2, RTN4, PPARA, FGF7, T…	1176	689	11881	1.49564	0.00207285
GO:0048513~organ development	209	11.427	2.64258e-05	XRCC4, CADM1, STAT5A, PDLIM5, EDN1, PDLIM3, RORB, APP, GRIN2B, COL4A3BP, ADAM9, TWIST1, PTPRJ, SGPL1, LOC298795, PTPRM, RXRG, CTNNA1, BCL2L11, SCEL, CTNNA2, DCLRE1C, VEGFC, JUN, VGLL2, TGIF1, EIF2AK3, ADAMTS2, EMCN, SERPINA10, ERBB4, BCL2L1, ASL, EPHB1, SEMA5A, MUSK, UPK1B, BMP3, SMAD7, TGFBR2, ALMS1, PCDH15, DDX4, NOTCH3, PLA2G4A, KCNJ8, PKP2, TGFBR3, CHRND, CHRNB2, MAP7, MAB21L2, NCOR2, NNMT, R…	1176	1627	11881	1.29779	0.00219576
GO:0032879~regulation of localization	93	5.08475	5.71336e-05	RTN4, PPARA, SYT1, SNCAIP, CADM1, GRIK1, SLC9A3, TACR1, SNCA, EDN1, GJA1, PDE3B, SYT7, GLI3, PTEN, TGFB1, ACVR1C, VCL, KISS1R, GPC3, PLCB4, GRIN2B, POU5F2, SEMA3A, NRG1, INSR, DLG1, ADAM9, EGFR, PTPRM, RAB4A, PKIG, STXBP3, PCLO, GRM1, TRAT1, PRKCB, RSL1D1, VEGFC, SPAG9, PRKCQ, GRM2, GNAQ, GRM8, GRM7, RYR2, UNC13C, ZC3H3, STON2, BBS4, CPLX3, RAB3B, GNAI3, GNAI2, DRD3, ERBB4, ENPP2, ABI3, ABHD2, TR…	1176	626	11881	1.50091	0.00326209
GO:0009888~tissue development	93	5.08475	5.41898e-05	NRP2, SCHIP1, PPARA, ENAH, FGF7, STAT5A, EDN1, GJA1, GLI2, GLI3, PTEN, TGFB1, CHAD, WNT4, APP, GPC3, ATG5, PAX9, POU5F2, SHARPIN, SEMA3C, SEMA3A, NRG1, FRS2, TWIST1, GHR, DHCR24, ADAM9, DLG1, EGFR, AR, LOC298795, ESR1, RXRG, SCEL, VEGFC, PRKCQ, ALOX15, UCN2, PSEN1, JUN, PSEN2, TGIF1, VGLL2, ZFPM2, ADAMTS2, EIF2AK3, SMARCA4, FRAS1, WNT5A, TWSG1, BBS4, SERPINA10, SHROOM3, GRPCA, BMPR2, SOX5, FHL2, …	1176	625	11881	1.50331	0.00330021
GO:0006836~neurotransmitter transport	24	1.31219	8.92277e-05	SYT1, CPLX3, ICA1, NRXN2, SLC6A11, SLC6A2, NLGN1, PARK2, RIMS2, RIMS1, PCLO, PARK7, GRM2, PSEN1, TRAK2, SYN3, SLC6A6, SLC22A3, SV2B, ERC2, SV2C, UNC13B, APBA1, CACNA1B	1176	100	11881	2.42469	0.00407403
GO:0000902~cell morphogenesis	57	3.11646	8.68608e-05	NRP2, ENAH, GDF7, GJA1, GLI2, GLI3, TGFB1, NRCAM, ATOH1, NDE1, APP, WNT4, UNC5B, ANK3, ROBO1, COL4A3BP, POU4F2, SEMA3A, NRG1, DSCAM, EGFR, CD3G, PTPRM, CTNNA1, DNAI2, SLIT3, CTNNA2, NCAM2, VCAN, KLHL10, KALRN, DCC, BBS4, PARD3, SHROOM3, SOX6, IL7R, EPHB1, LLGL1, SEMA5A, ETV1, NOX4, RPGRIP1L, NTNG1, ALMS1, CELSR3, CELSR2, DPYSL3, PCDH15, NTN1, EPHA4, FEZF2, TGFBR3, CYFIP1, JAK2, MAP7, CHRNB2	1176	340	11881	1.69372	0.00417448
GO:0001964~startle response	9	0.492072	9.60102e-05	GRIN2B, DRD3, GLRA1, GRIN2A, GRID2, PCDH15, GRIN3A, PARK2, CTNNA2	1176	17	11881	5.34859	0.00417476
GO:0030154~cell differentiation	189	10.3335	7.96145e-05	CAST, XRCC4, ENAH, MAEA, GDF7, STAT5A, GNA12, EDN1, RORB, GRIN3A, LRRC4C, SLC7A5, TGFB1, KLHL1, NRCAM, HOOK1, WNT4, ASPA, ATOH1, APP, DAB1, ATG5, UNC5B, MYOCD, ROBO1, SMARCD3, TIAM1, ATXN10, ANK3, INSR, FNDC3A, FRS2, TWIST2, ADAM9, DSCAM, MB, TWIST1, EGFR, PTPRJ, SGPL1, LOC298795, PTPRM, PLXNB2, MDGA2, GRIN2A, PTPRR, IL21, CTNNA1, SCEL, CTNNA2, FOXN4, DCLRE1C, VEGFC, NCAM2, JUN, TRIM32, TGIF1, EI…	1176	1474	11881	1.29542	0.00427613
GO:0044057~regulation of system process	54	2.95243	0.000105767	SNCAIP, GRIK1, GLRA1, THRB, GRIK2, TACR1, EDN1, SNCA, GJA1, KISS1R, GRIN2B, SEMA3A, CALCRL, KCNMA1, EGFR, PTPRM, GRIN2A, GRM1, GRM5, PRKCQ, GRM3, GRM2, CHRM3, PSEN1, GRM8, AGTR1A, PSEN2, UNC13C, EIF2AK3, CPLX3, GNAI3, GNAI2, ERBB4, BMPR2, AKAP13, RIMS1, BCHE, SCN9A, PPP3CA, CPG1, IL6, SLC8A1, HTT, NF1, NLGN1, GRIA4, PARK2, ABCG8, P2RX3, PLN, SP4, JAK2, CHRNB2, CACNA1B	1176	319	11881	1.71021	0.00438954
GO:0009653~anatomical structure morphogenesis	146	7.9825	8.66945e-05	CAST, ENAH, THRB, GDF7, STAT5A, GNA12, EDN1, RORB, TGFB1, CHAD, NRCAM, WNT4, APP, ATOH1, DAB1, ATG5, UNC5B, ROBO1, ANK3, SMARCD3, COL4A3BP, INSR, FRS2, DSCAM, TWIST1, EGFR, PTPRJ, SGPL1, CD3G, PTPRM, CTNNA1, BCL2L11, CTNNA2, VEGFC, NCAM2, UCN2, JUN, TGIF1, KALRN, SMARCA4, FRAS1, WNT5A, TWSG1, BBS4, EMCN, SERPINA10, LMBR1, ERBB4, BMPR2, SOX6, ELK3, EPHB1, LLGL1, PCDHAC1, SEMA5A, CRB1, OVOL2, EGF, …	1176	1091	11881	1.35199	0.00439746
GO:0032990~cell part morphogenesis	44	2.40569	0.000177734	NRP2, DCC, BBS4, ENAH, GDF7, GJA1, GLI2, GLI3, EPHB1, SEMA5A, NRCAM, APP, ATOH1, UNC5B, ANK3, ROBO1, COL4A3BP, ETV1, POU4F2, SEMA3A, DSCAM, EGFR, DNM1L, PTPRM, NTNG1, RPGRIP1L, ALMS1, CELSR3, PCDH15, CELSR2, DPYSL3, CTNNA1, DNAI2, NTN1, CTNNA2, SLIT3, EPHA4, FEZF2, NCAM2, CYFIP1, JAK2, VCAN, CHRNB2, KALRN	1176	248	11881	1.79245	0.00704641
GO:0031175~neuron projection development	47	2.56971	0.000212986	NRP2, DCC, BBS4, ENAH, GDF7, GJA1, GRIN3A, GLI2, PTEN, GLI3, EPHB1, KLHL1, SEMA5A, NRCAM, APP, ATOH1, UNC5B, ANK3, ROBO1, ATXN10, ETV1, POU4F2, SEMA3A, ACSL4, DSCAM, EGFR, IL6, PTPRM, NTNG1, CELSR3, CELSR2, DPYSL3, CTNNA1, NTN1, CTNNA2, SLIT3, EPHA4, FEZF2, NCAM2, PPP1R9A, CYFIP1, JAK2, VCAN, CHRNB2, CNTN4, CIT, KALRN	1176	273	11881	1.73933	0.00808809
GO:0032940~secretion by cell	38	2.07764	0.000240049	CPLX3, SYT1, GLRA1, SYT5, EDN1, HPS1, SYT6, RIMS2, RIMS1, LLGL1, SYN3, EXOC4, TMED10, EXOC6, PCSK5, APBA1, IL6, NRXN2, HTT, NLGN1, STXBP3, PCLO, TRAF3IP2, CADPS, GRM2, FCGR2B, PSEN1, AGTR1A, STXBP5, SCFD2, LYST, VAMP3, ERC2, UNC13C, UNC13B, EIF2AK3, SMPD3, CACNA1B	1176	206	11881	1.86364	0.00874837
GO:0051649~establishment of localization in cell	96	5.24877	0.000260236	SYT1, ENAH, GLRA1, SYT5, GRIK2, AP2S1, EDN1, HPS1, SYT6, SYNGR1, TGFB1, KCNIP3, HOOK1, APP, NDE1, TRAK2, DNAJC6, KPNB1, RAMP1, AP3B1, SEC23A, DYNC1I1, NRXN2, PGAP1, PICK1, STXBP3, STXBP4, RPH3A, PCLO, VTI1A, GRM2, PSEN1, SCYL1, AGTR1A, STXBP5, JUN, LYST, RYR2, VCAN, KPNA5, VAMP3, NUP107, ERC2, SRP72, UNC13C, ERC1, THOC2, EIF2AK3, UNC13B, SH3GL2, ZC3H3, BID, CPLX3, STX8, SNX1, AKAP13, TIMM13, BCL2…	1176	678	11881	1.4305	0.00911769
GO:0048858~cell projection morphogenesis	42	2.29634	0.000286582	NRP2, DCC, BBS4, ENAH, GDF7, GJA1, GLI2, GLI3, EPHB1, SEMA5A, NRCAM, APP, ATOH1, UNC5B, ANK3, ROBO1, ETV1, POU4F2, SEMA3A, DSCAM, EGFR, PTPRM, NTNG1, RPGRIP1L, ALMS1, CELSR3, CELSR2, DPYSL3, PCDH15, CTNNA1, DNAI2, NTN1, CTNNA2, SLIT3, EPHA4, FEZF2, NCAM2, CYFIP1, JAK2, CHRNB2, VCAN, KALRN	1176	238	11881	1.78286	0.00966633
GO:0006793~phosphorus metabolic process	115	6.28759	0.000381363	STAT5A, SNCA, STK35, PTPN21, TGFB1, PRKX, APP, MAP3K5, HMCN1, MDFIC, STK39, PRKACB, FRS2, INSR, ADAM9, EGFR, PTPRJ, IKBKAP, PTPRM, ROCK1, PTPRG, PTPRN2, PTPRH, PICK1, PTPRR, PTPRT, PTPRO, STK3, MAP4K3, SPAG9, PLCE1, MAP4K5, BAZ1B, SCYL1, ERC1, EIF2AK3, KALRN, WNT5A, RGD1559442, FGR, GNAI2, ERBB4, ENPP3, STK10, BMPR2, EPHA10, EPHB1, MUSK, DUSP15, EGF, FGD4, GPD2, GUCY2F, TAF1, SMAD7, TGFBR2, PTPN4…	1176	851	11881	1.36526	0.0119628
GO:0045595~regulation of cell differentiation	75	4.1006	0.000372607	RTN4, XRCC4, PPARA, THRB, STAT5A, NELL1, EDN1, MITF, LRRC4C, GLI2, GLI3, TGFB1, ACTR3, ASPA, ATOH1, WNT4, MYOCD, FXN, POU5F2, ROBO1, TIAM1, POU4F2, SEMA3A, NRG1, FNDC3B, TWIST2, TWIST1, AP3B1, GHR, AR, PLXNB2, CTNNA1, IL21, LPIN1, GRM5, INHBA, VEGFC, PSEN1, GNAQ, JUN, TGIF1, CNTN4, KALRN, TWSG1, IRX3, DRD3, ENPP3, BMPR2, SOX5, IL7R, MUSK, UTP11L, GFI1, ACSL6, IL6, FLT3, IL7, NF1, TGFBR2, NLGN1, F…	1176	507	11881	1.49451	0.0121047
GO:0001505~regulation of neurotransmitter levels	20	1.09349	0.000446104	SYT1, CPLX3, NRXN2, AGTPBP1, NLGN1, PARK2, PCLO, PARK7, NAALAD2, GRM2, COLQ, PSEN1, SYN3, SLC22A3, SV2B, ERC2, GAD1, UNC13B, APBA1, CACNA1B	1176	84	11881	2.40545	0.013517
GO:0048468~cell development	93	5.08475	0.000519302	NRP2, ENAH, MAEA, GDF7, EDN1, GJA1, RORB, GRIN3A, GLI2, GLI3, PTEN, TGFB1, KLHL1, HOOK1, NRCAM, WNT4, ATOH1, ASPA, APP, ATG5, UNC5B, POU5F2, ANK3, ATXN10, ROBO1, GOPC, SEMA3C, POU4F2, SEMA3A, FNDC3A, DLG2, DSCAM, EGFR, KCNMA1, PTPRM, ESR1, CTNNA1, IL21, CTNNA2, SLIT3, NCAM2, G6PD, PSEN1, GNAQ, CNTN4, VCAN, KLHL10, EIF2AK3, KALRN, DCC, BBS4, RNF17, SHROOM3, FHL2, SOX6, BCL2L1, EPHB1, SEMA5A, MUSK,…	1176	666	11881	1.41076	0.0142994
GO:0051051~negative regulation of transport	28	1.53089	0.000514821	GNAI3, GNAI2, DRD3, EDN1, PDE3B, TRH, PTEN, SUFU, TGFB1, ACVR1C, BEST3, PLCB4, POU5F2, PDE1C, EGF, NRG1, INSR, IL6, NF1, PKIG, SIRT4, NDFIP2, STXBP3, TRAT1, ABCG8, GNAQ, GRM7, BARD1	1176	140	11881	2.02058	0.0146166
GO:0007411~axon guidance	23	1.25752	0.000513722	DCC, NRP2, ENAH, PTPRM, GDF7, DPYSL3, GLI2, GLI3, NTN1, EPHB1, SLIT3, NRCAM, SEMA5A, EPHA4, FEZF2, ATOH1, APP, UNC5B, ANK3, ROBO1, POU4F2, ETV1, SEMA3A	1176	105	11881	2.21301	0.0150526
GO:0032989~cellular component morphogenesis	58	3.17113	0.000680007	NRP2, ENAH, GDF7, GJA1, GLI2, GLI3, TGFB1, NRCAM, ATOH1, NDE1, APP, WNT4, UNC5B, ANK3, ROBO1, COL4A3BP, POU4F2, SEMA3A, NRG1, DSCAM, EGFR, PTPRM, CD3G, CTNNA1, DNAI2, SLIT3, CTNNA2, NCAM2, VCAN, KLHL10, KALRN, DCC, BBS4, PARD3, SHROOM3, SOX6, IL7R, EPHB1, LLGL1, SEMA5A, ETV1, NOX4, DNM1L, RPGRIP1L, NTNG1, ALMS1, CELSR3, CELSR2, DPYSL3, PCDH15, NTN1, EPHA4, FEZF2, TGFBR3, CYFIP1, JAK2, MAP7, CHRNB2	1176	376	11881	1.55842	0.0181399
GO:0048522~positive regulation of cellular process	204	11.1536	0.000908033	XRCC4, CADM1, STAT5A, NELL1, EDN1, SNCA, RORB, APP, GRIN2B, ADAM9, LOC298795, ANAPC5, ANAPC4, GRIN2A, RXRG, CTNNA1, PPARGC1A, BCL2L11, VEGFC, SPAG9, JUN, VGLL2, TGIF1, EIF2AK3, CD226, ERBB4, GNAI2, BCL2L1, RIMS1, PIN1, CDC42EP2, RAC2, PVRL2, DIABLO, MAML3, TCF4, PPP2R2B, CDC42EP4, TRPC1, BMP3, KLF12, SMAD7, TGFBR2, NDFIP2, DDX4, NTRK3, PLA2G4A, RGS6, TGFBR3, CHRNB2, MAB21L2, ENY2, SH3RF1, PPARA, …	1176	1682	11881	1.22532	0.0234696
GO:0055082~cellular chemical homeostasis	57	3.11646	0.0010885	GRIK1, SCN3A, GLRA1, GRIK2, TACR1, EDN1, SNCA, TGFB1, ASPA, APP, FXN, GRIN2B, SLC1A6, GRID2, NRG1, NDUFS1, DLG1, KCNMA1, KCND2, PTGER3, GRIN2A, GRM1, QK, PRKCB, GRM5, TRDN, ALOX15, SLC26A5, GNAQ, PSEN1, AGTR1A, GTF2I, JUN, RYR2, PLLP, CALCR, KCNMB4, DRD3, NR3C2, BCL2L1, KCNMB2, SCN9A, SLC30A5, PPP3CA, TRPC1, SLC8A1, HTT, NF1, RHAG, PARK7, ITPR1, CD55, P2RX3, PLN, JAK2, CHRNB2, CHRND	1176	375	11881	1.53564	0.0273014
GO:0007626~locomotory behavior	36	1.96829	0.00118907	NRP2, GLRA1, DRD3, ENPP2, SNCA, ASTN1, NTAN1, ASL, TRH, ITGAM, KLHL1, APP, FXN, RAC2, ROBO1, VPS13A, SEMA3A, NRG1, APBA1, DSCAM, KCNMA1, HTT, PCDH15, PARK2, FIG4, GRM1, PARK7, GRM5, EPHA4, FEZF2, GRM2, FCGR2B, LYST, CHRNB2, ABCC1, CACNA1B	1176	208	11881	1.74858	0.0289943
GO:0008104~protein localization	90	4.92072	0.00124297	GRIK2, GRIP1, AP2S1, HPS1, SYNGR1, TGFB1, KCNIP3, NRCAM, TRAK2, VPS13D, VPS13A, KPNB1, RAMP1, AP3B1, DHCR24, DLG1, SEC23A, KDELR2, CD3G, PGAP1, RAB4A, PICK1, GRIN2A, STXBP4, RPH3A, VTI1A, SENP2, CHMP1B, PSEN1, BNIP1, AGTR1A, STXBP5, JUN, LYST, PSEN2, SIL1, VCAN, KPNA5, NUP107, SRP72, ERC1, FRAS1, BID, ARFGAP2, PALM, BBS4, RAB3B, SHROOM3, SNX1, AKAP13, CCDC91, TIMM13, RIMS2, RIMS1, SUFU, GPHN, EXO…	1176	658	11881	1.38185	0.0295041
GO:0051239~regulation of multicellular organismal process	127	6.94369	0.00141242	XRCC4, SNCAIP, GRIK1, CADM1, THRB, GRIK2, NELL1, STAT5A, SNCA, EDN1, LRRC4C, TGFB1, APP, ATOH1, ASPA, GRIN2B, TIAM1, ROBO1, ERAP1, INSR, TWIST2, TWIST1, EGFR, SGPL1, PTPRM, PLXNB2, GRIN2A, CTNNA1, IL21, VEGFC, AGTR1A, JUN, TGIF1, UNC13C, EIF2AK3, KALRN, WNT5A, TWSG1, GNAI3, DRD3, GNAI2, ERBB4, BMPR2, SOX5, AKAP13, RIMS1, MUSK, BCHE, SCN9A, EGF, HTT, TGFBR2, NTN1, NOTCH3, NTRK3, ABCG8, PLA2G4A, TN…	1176	989	11881	1.29734	0.0326171
GO:0044093~positive regulation of molecular function	72	3.93658	0.00153548	XRCC4, ADCY2, ADCY8, EDN1, VIPR2, TGFB1, MAP3K5, KISS1R, CASP4, DAB1, FXN, NMUR1, MDFIC, CALCRL, PRKACB, NRG1, FRS2, INSR, GHR, ADAM9, DLG1, EGFR, PTGER3, ANAPC5, RALBP1, ANAPC4, PICK1, HMGA2, FSHR, GRM1, GRM5, SPAG9, PLCE1, PSEN1, GNAQ, AGTR1A, PSEN2, UBC, AKAP6, NRK, EIF2AK3, SMARCA4, CALCR, GNAI2, DRD3, C6, CALD1, PIN1, HCRTR2, PSMB6, DGKB, DGKG, MTCH1, DIABLO, EGF, FGD4, RHEBL1, VAV3, MSH3, N…	1176	507	11881	1.43473	0.0345405
GO:0051128~regulation of cellular component organization	59	3.22581	0.00161239	RTN4, DYNC1LI1, TACR1, GNA12, EDN1, SNCA, CAPZA1, LRRC4C, PTEN, TGFB1, ACTR3, KISS1R, GPC3, FXN, ROBO1, TIAM1, RANBP1, SEMA3A, TPR, INSR, ADAM9, DLG1, RAB4A, PLXNB2, CTNNA2, PRKCQ, SLC26A5, PSEN1, CLIP2, MAP6D1, KALRN, STON2, BBS4, PALM, SHROOM2, SHROOM3, DRD3, RIMS1, MUSK, CDC42EP2, PFN2, SKA1, CDC42EP4, EGF, ACSL6, FGD4, TERF1, IL6, NF2, FIG4, NTN1, NTRK3, CDH13, PLA2G4A, FCGR2B, GOLPH3, TGFBR3…	1176	398	11881	1.49766	0.0345447
GO:0048729~tissue morphogenesis	38	2.07764	0.00158205	WNT5A, FRAS1, TWSG1, BBS4, ENAH, SHROOM3, FGF7, STAT5A, BMPR2, NR3C1, GLI2, GLI3, TGFB1, WNT4, GPC3, POU5F2, HAND1, OVOL2, GATAD2A, SEMA3C, SEMA3A, FRS2, TWIST1, DLG1, EGFR, AR, NF2, SMAD7, HTT, ESR1, PCDH15, FZD6, VEGFC, FREM2, TGIF1, TGFBR3, APAF1, SMARCA4	1176	227	11881	1.69123	0.0347176
GO:0051960~regulation of nervous system development	38	2.07764	0.00171368	RTN4, IRX3, XRCC4, DRD3, SOX5, LRRC4C, GLI2, TGFB1, ACTR3, MUSK, UTP11L, ATOH1, ASPA, FXN, ROBO1, TIAM1, SEMA3A, EGF, ACSL6, IL6, PLXNB2, NF1, NLGN1, CTNNA1, FIG4, NTN1, NOTCH3, NTRK3, GRM5, VEGFC, PSEN1, RGS6, TGIF1, CHRNB2, CNTN4, CIT, EIF2AK3, KALRN	1176	228	11881	1.68382	0.0358388
GO:0060341~regulation of cellular localization	44	2.40569	0.00186803	ZC3H3, CPLX3, SYT1, RAB3B, SNCAIP, CADM1, DRD3, EDN1, SNCA, PDE3B, SYT7, TRH, RIMS1, GLI3, SUFU, TGFB1, ACVR1C, KISS1R, POU5F2, GRIN2B, PDE1C, SNAP23, EGF, ADAM9, IL6, PKIG, NF1, SIRT4, STXBP3, PARK2, GRM1, PCLO, PRKCB, CADPS, PRKCQ, VEGFC, GRM2, GRM8, GRM7, JAK2, CHRNB2, UNC13C, CACNA1B, BARD1	1176	277	11881	1.60479	0.0381366
GO:0042592~homeostatic process	95	5.1941	0.00216993	FGF7, MAEA, GLRA1, SCN3A, GRIK1, GRIK2, SLC9A3, TACR1, STAT5A, SNCA, EDN1, PDIA6, PDE3B, TGFB1, GPX2, APP, ASPA, GRIN2B, FXN, COL4A3BP, SLC1A6, GRID2, NRG1, INSR, NDUFS1, MB, DLG1, KCNMA1, PTGER3, KCND2, OTC, GRIN2A, GRM1, BCL2L11, PRKCB, QK, TRDN, GRM5, DCLRE1C, ALOX15, SLC26A5, G6PD, PSEN1, GNAQ, AGTR1A, GTF2I, JUN, LYST, RYR2, PLLP, KLHL10, CALCR, KCNMB4, BBS4, DRD3, ERBB4, FGGY, NR3C2, SOX6, …	1176	714	11881	1.34422	0.0422893
GO:0030534~adult behavior	20	1.09349	0.00213634	KCNMA1, GABRG2, BBS4, GRIK1, GLRA1, DRD3, SNCA, NTAN1, PCDH15, PARK2, TRH, PARK7, KLHL1, EPHA4, APP, GRM2, FXN, ADH1, GRM7, CHRNB2	1176	95	11881	2.12692	0.0425535
GO:0035239~tube morphogenesis	28	1.53089	0.002497	WNT5A, BBS4, ENAH, SHROOM3, EDN1, GJA1, NR3C1, GLI2, GLI3, TGFB1, SEMA5A, WNT4, GPC3, OVOL2, HAND1, GATAD2A, EGF, TWIST1, DLG1, AR, TGFBR2, ESR1, BCL2L11, MYCN, FZD6, PSEN1, TGIF1, APAF1	1176	155	11881	1.82504	0.0475072
Note: BH FDR cutoff adjusted p-value < 0.05.
