# Supplementary material for: The Bdnf and Npas4 genes are targets of HDAC3-mediated transcriptional repression
Source: BMC Neurosci. 2019 Dec 28;20:65. doi: 10.1186/s12868-019-0546-0 (PMC6935488; doi:10.1186/s12868-019-0546-0)
Supplement: Supplementary file 4 — Additional file 4: Table S4. DEGs having HDAC3 peaks in promoter region. Previously published data [77] of differentially-expressed genes during neuronal death was utilized and overlapping analysis with the ChIP-Seq data was performed to get the expression of genes having HDAC3 occupancy at the promoter. S4A shows genes in HK, and S4B shows genes having differential expression in LK. [file 12868_2019_546_MOESM4_ESM.xlsx]

## Sheet: Table S4
List of Differentially Expressed Genes after Potassium Withdrawal (LK) ( Sharma et al., 2014 Exp. Bio. Med.)							Table S4A- Differentially Expressed gene in HK media having HDAC3 peaks in promoter region				Table S4B- Differentially Expressed gene in LK media having HDAC3 peaks in promoter region
Gene	FoldChange	Log2FC	pval	padj			Downregulated		Upregulated		Downregulated		Upregulated
Klrd1	82.4881	6.36611	8.70487e-09	1.94144e-07			Gene		Gene		Gene		Gene
Slc17a1	79.851	6.31924	1.06255e-08	2.33057e-07			Mdga1		LOC498592		LOC498592		Wnt9b
Ccin	74.2789	6.21488	1.90016e-07	3.21109e-06			Xpnpep2		Psmd2		Ndufa9		Cd101
Calhm1	71.5474	6.16083	8.59955e-09	1.92065e-07			Spint1		Mycbp2		Acsl4		Ly6g6f
Sohlh1	50.5823	5.66056	3.65718e-05	0.000344325			LOC363337		Trappc4		Btbd3		Hrk
Stra6	47.5648	5.57182	4.84222e-09	1.13906e-07			Klf10		Mfhas1		Ranbp1		Npffr1
Slc17a3	46.2635	5.5318	2.09749e-57	4.76491e-54			Epx		Ola1		Ptn		Hist1h2bd
Dusp9	41.6424	5.37998	2.74546e-09	6.64509e-08			Pkhd1l1		Vps13d		Zfp451		Atp6v1c2
Kcnj15	38.813	5.27847	9.31779e-05	0.000770522			Cubn		Arf2		Psmb6		Hist1h2bk
Gpr113	36.5272	5.1909	8.18886e-41	5.4258e-38			Thsd1		Acsl4		Dhrsx		Aoc3
Dmbx1	35.9148	5.1665	0.00319062	0.0154076			LOC363337		Atrn		Kpna5		Bcl2l10
Gipc3	35.199	5.13746	0.00068288	0.00417339			Ccdc19		Ipo9		Mocs2		Lif
Kcnj1	32.9142	5.04064	6.06953e-07	9.11404e-06			Marveld1		Adsl		Cul9		P2rx3
Npy4r	32.8037	5.03579	0.000352247	0.00238345			Nptxr		Vamp2		Tssc1		Rnasel
Slc22a6	32.3851	5.01726	7.09962e-13	3.01062e-11			Tek		Hibch		Ndufa5		Klhl10
Slc17a4	31.2202	4.96441	1.26548e-08	2.7379e-07			Plxnd1		Ilk		Ctbp1		Ddc8
Galr3	31.0749	4.95768	1.63438e-06	2.22326e-05			Filip1		Gnl2		Mfsd4		Fzd1
Krt40	30.8215	4.94586	8.18237e-05	0.000688444			Tmie		Foxj2		Yipf7		Plat
RGD1562683	30.6076	4.93582	2.24443e-23	2.97424e-21			Neurod2		Opa3		Ranbp1		Rtkn
Defb23	30.5852	4.93476	0.00319703	0.0154292			Trim14		Sorcs2				Cmtm6
Mrgprf	29.2542	4.87057	3.78776e-39	1.88228e-36			Dusp2		Pepd				Rnaseh2b
Endou	28.9337	4.85468	9.31988e-08	1.67463e-06			Plcd4		Tmem80				Bid
Krt24	28.3738	4.82649	0.0100935	0.0392919			Clmn		Eif3c				Grip1
Spaca4	27.5713	4.7851	0.00407661	0.0188143			Ap5b1		Rasl2-9
Hist1h1t	27.3776	4.77492	5.01087e-30	1.15482e-27			Pex26		Cxxc1
Slc17a2	27.017	4.7558	1.71374e-10	5.13217e-09			Stim2		Lrch1
Zp1	26.7221	4.73996	1.84778e-05	0.000190801			Abat		Mat2b
Nkr-p1c	26.5285	4.72947	0.00202492	0.0104819					Nmnat2
Fam163b	26.2631	4.71496	2.9139e-09	7.01012e-08					Atpaf2
Slc18a3	24.9034	4.63827	0.000132594	0.00103936					Bambi
Ugt2b10	24.802	4.63239	2.22132e-22	2.4361e-20					Sgtb
Kiss1r	23.0654	4.52766	1.36503e-14	7.11696e-13					Npas4
Fxyd4	22.9892	4.52289	0.0120288	0.0453151
Oas1d	22.9187	4.51845	8.136e-05	0.000684906
Lypd5	22.3125	4.47978	5.95914e-17	4.04967e-15
Rims3	22.2491	4.47567	6.54698e-30	1.48729e-27
Klk1	21.746	4.44268	0.0032549	0.0156529
Lcn10	21.6939	4.43922	6.17615e-09	1.41518e-07
C4bpa	21.4398	4.42222	2.99057e-10	8.53789e-09
Lamp3	21.1277	4.40107	0.00027432	0.00191746
LOC500445	20.9473	4.38869	0.000564119	0.00355427
Tex26	20.7504	4.37506	1.51967e-47	1.51036e-44
Nrl	20.2437	4.3394	3.69539e-11	1.24237e-09
LOC291863	20.2046	4.33661	4.94537e-07	7.62767e-06
Duoxa2	20.2021	4.33643	1.40269e-19	1.21888e-17
Kremen2	19.2318	4.26542	0.00123938	0.00688027
Ano1	19.2257	4.26496	1.12239e-05	0.000123517
RGD1562492	19.2129	4.26401	3.14313e-08	6.27915e-07
Sstr2	19.0153	4.24909	3.97334e-23	4.93625e-21
Tdrd1	18.5001	4.20946	1.44503e-34	5.47115e-32
Doc2b	18.488	4.20852	4.62378e-15	2.52671e-13
Hist2h4	18.4264	4.2037	0.0104241	0.0402146
Chat	18.2561	4.1903	2.61141e-05	0.000256021
Hnf4a	18.2428	4.18925	8.04679e-17	5.30955e-15
Slc6a7	17.9259	4.16398	1.8261e-48	2.23374e-45
RGD1565212	17.634	4.14029	1.13731e-19	9.93713e-18
Slc44a5	17.6176	4.13894	8.62079e-13	3.61709e-11
Stab2	17.3702	4.11854	1.33519e-18	1.04592e-16
Lrrn4cl	17.3671	4.11829	2.73394e-46	2.55736e-43
Il24	16.8644	4.07591	0.00150525	0.00813887
Atp12a	16.8498	4.07466	1.16357e-05	0.000127257
Hist1h2af	16.1079	4.0097	1.91964e-07	3.24057e-06
Gcgr	16.1057	4.0095	4.70808e-21	4.65018e-19
Gcgr	16.1057	4.0095	4.70808e-21	4.65018e-19
Akap3	15.975	3.99775	7.18539e-19	5.92031e-17
Plg	15.5777	3.96141	2.44548e-31	6.27227e-29
Elf3	15.3522	3.94037	1.15466e-05	0.000126369
Akp3	15.3036	3.9358	0.000976112	0.00567122
Mdga1	15.244	3.93017	4.05375e-23	4.99712e-21
Hemgn	15.1106	3.91749	0.00018245	0.00135893
Fcrl6	15.0918	3.91569	1.73595e-06	2.34936e-05
Sag	15.0719	3.91379	2.02513e-10	5.9858e-09
Nos3	15.011	3.90795	8.91628e-12	3.24455e-10
Prokr1	14.9595	3.90299	0.000855069	0.00507931
St6galnac1	14.9542	3.90248	0.000133774	0.00104534
Acsbg2	14.8388	3.8913	7.38777e-19	6.05569e-17
Ucp3	14.6466	3.8725	0.000598591	0.00374534
LOC687707	14.6076	3.86865	1.35552e-06	1.87602e-05
Gprc5d	14.5515	3.8631	0.00010075	0.000820339
Chrnb4	14.5332	3.86128	7.09894e-14	3.36977e-12
Dio3	14.4517	3.85317	8.33563e-16	4.94601e-14
Wnt9b	14.2357	3.83144	5.31289e-09	1.23517e-07
Hist1h2bl	14.1581	3.82356	7.99925e-13	3.38308e-11
Fut7	13.9522	3.80242	1.37058e-33	4.27353e-31
Pax1	13.94	3.80115	6.38412e-05	0.000556886
Ltb4r	13.8587	3.79272	0.00108633	0.00618948
LOC691496	13.7748	3.78396	1.86404e-15	1.05864e-13
H1foo	13.7667	3.78311	0.0119346	0.0450361
Chrm1	13.6767	3.77365	0.00109162	0.00620852
Apob	13.5988	3.76541	4.69271e-08	8.97995e-07
Trim17	13.5313	3.75823	3.2505e-31	7.95222e-29
Galr1	13.5297	3.75805	1.96389e-05	0.000200706
LOC301165	13.5223	3.75727	0.00963458	0.0378668
Krt80	13.3568	3.7395	4.21205e-19	3.50681e-17
Mcoln3	13.3476	3.73851	4.51333e-23	5.48094e-21
Znrf4	13.3258	3.73615	1.76942e-07	3.00612e-06
Btbd17	13.3148	3.73495	8.07094e-09	1.81533e-07
Scnn1g	13.2029	3.72278	1.54918e-14	7.99837e-13
Ctla4	13.1216	3.71387	0.00527741	0.0231763
Cd101	12.8858	3.68771	2.66776e-23	3.44901e-21
Hnf4a	12.6592	3.66211	6.43585e-17	4.32874e-15
Sypl2	12.6334	3.65917	8.94516e-48	1.01604e-44
Tcam1	12.5303	3.64735	2.44504e-07	4.00423e-06
Gucy2d	12.4984	3.64367	2.93568e-06	3.72869e-05
Dlx4	12.4828	3.64187	0.000110097	0.000887811
LOC685046	12.4069	3.63307	5.00308e-08	9.55089e-07
LOC500827	12.3815	3.63011	0.00150256	0.00812991
Il9r	12.1443	3.6022	0.00223827	0.011419
Hist1h2an	11.856	3.56755	2.97883e-31	7.51894e-29
Tmprss7	11.7958	3.5602	2.33124e-08	4.77779e-07
Ervfrd-1	11.7364	3.55292	0.0112001	0.0427005
Slc26a9	11.6588	3.54335	1.54302e-15	8.79464e-14
Cdh15	11.6099	3.53728	1.22329e-35	4.74458e-33
Krt83	11.5701	3.53233	1.65668e-08	3.49396e-07
Olfm4	11.1301	3.47639	6.61203e-09	1.50421e-07
Ecel1	11.1224	3.4754	9.59225e-14	4.46012e-12
Tph1	11.0835	3.47034	7.95459e-19	6.48687e-17
Spsb4	11.03	3.46336	5.3031e-27	9.36999e-25
Plxdc1	10.9926	3.45846	2.48201e-09	6.06281e-08
Duox1	10.9597	3.45413	6.32714e-21	6.13501e-19
Des	10.7527	3.42662	5.43919e-10	1.48615e-08
Kif19	10.7415	3.42513	2.38555e-10	6.93511e-09
Wdr86	10.6916	3.4184	3.20312e-05	0.000307065
Chrna3	10.6076	3.40703	5.36486e-09	1.24362e-07
Pitx2	10.5316	3.39665	0.00603506	0.0259122
Mroh7	10.4972	3.39194	3.44517e-17	2.39184e-15
Scgn	10.4896	3.39089	1.24898e-12	5.15257e-11
Grp	10.4851	3.39027	6.06874e-08	1.13803e-06
Trpv5	10.4492	3.38532	7.74464e-07	1.13507e-05
RT1-M1-4	10.4473	3.38506	0.000751146	0.00454864
Vsig8	10.3571	3.37254	9.94823e-15	5.22101e-13
Itk	10.3192	3.36726	5.90271e-09	1.36431e-07
Tesb	10.3051	3.36529	0.000140027	0.00108514
Mybphl	10.1587	3.34464	3.75559e-22	4.06268e-20
Pkp3	10.0804	3.33348	0.00895054	0.0357527
Hsh2d	10.0239	3.32538	7.42147e-09	1.67875e-07
Oxtr	10.0044	3.32257	0.00254669	0.0127672
Prss22	10.0032	3.32239	2.38395e-06	3.1048e-05
Jsrp1	9.97827	3.31879	0.00301464	0.0146841
Allc	9.92941	3.31171	0.00725702	0.030123
Lin28a	9.9075	3.30852	1.1366e-05	0.000124995
Pipox	9.89013	3.30599	5.2963e-21	5.16698e-19
Htr6	9.86739	3.30267	0.000960904	0.00559718
RGD1564894	9.81511	3.295	0.000107075	0.000867038
Spaca1	9.78727	3.29091	6.21198e-05	0.00054336
Oacyl	9.74955	3.28534	2.96901e-33	8.90815e-31
Mapk13	9.74197	3.28421	1.43156e-22	1.60314e-20
Pde6b	9.70212	3.2783	0.00366882	0.0172201
Nod2	9.61542	3.26535	4.34012e-18	3.3181e-16
Cd86	9.44533	3.2396	0.00194758	0.0101443
Hist1h1b	9.43935	3.23869	1.04721e-13	4.85502e-12
Prss27	9.40997	3.23419	0.000136242	0.00106046
Xpnpep2	9.40922	3.23408	3.2677e-12	1.28304e-10
Irf6	9.28986	3.21566	6.02649e-05	0.000529173
Wnt5b	9.26277	3.21144	3.2057e-20	2.91297e-18
T	9.23418	3.20698	0.000232274	0.00167816
Gnat1	9.21196	3.20351	9.15674e-06	0.00010276
Tex33	9.04623	3.17732	0.00446134	0.020264
Olr855	8.90384	3.15443	0.00898107	0.0358476
Rfpl4a	8.86068	3.14742	0.00335323	0.0160129
Gcnt2	8.81177	3.13943	4.93704e-36	1.96272e-33
Zswim2	8.77866	3.134	0.00245094	0.0123573
Slc34a1	8.76972	3.13253	9.90857e-05	0.000808445
Ntsr1	8.76213	3.13128	2.38943e-34	8.4437e-32
Cdh26	8.73039	3.12605	0.000382449	0.00255304
Eps8l2	8.71033	3.12273	3.90696e-50	6.21284e-47
Pnpla1	8.70485	3.12182	9.04977e-14	4.22022e-12
Kcns1	8.69212	3.11971	9.6584e-05	0.000792507
Pdyn	8.67199	3.11636	0.000436154	0.00285538
Ntrk1	8.67019	3.11606	3.35026e-07	5.34897e-06
Rln1	8.65896	3.11419	0.00581506	0.0251379
Lman1l	8.64558	3.11196	2.63211e-17	1.86026e-15
Pcdh12	8.58617	3.10201	1.71836e-05	0.000179418
Slc36a3	8.5805	3.10106	0.00418189	0.0192364
Plvap	8.57333	3.09986	3.0736e-23	3.87908e-21
Glyat	8.5705	3.09938	0.0122956	0.0460599
LOC502684	8.53846	3.09398	1.11081e-22	1.26885e-20
Ifltd1	8.53579	3.09352	4.74097e-07	7.35521e-06
Kank4	8.5349	3.09337	7.83602e-14	3.69758e-12
Cpa5	8.46208	3.08101	3.73451e-05	0.000350361
Calca	8.45809	3.08033	8.10337e-06	9.24388e-05
Btg4	8.4199	3.0738	0.0013523	0.00742553
Capn9	8.38625	3.06803	6.56324e-07	9.79067e-06
Abcg8	8.38549	3.06789	0.00144514	0.00785929
Hist1h1a	8.38004	3.06696	5.61021e-10	1.53025e-08
Ace3	8.31126	3.05507	0.00163608	0.00872467
Mlph	8.28899	3.0512	4.89916e-11	1.61968e-09
Glyatl2	8.27861	3.04939	0.000372086	0.00249764
Klc3	8.2417	3.04294	0.00434472	0.0198534
Igfals	8.22457	3.03994	1.00185e-19	8.80189e-18
Fam83f	8.19827	3.03532	6.44588e-20	5.824e-18
Faim3	8.16509	3.02947	0.0019738	0.010264
Lipogenin	8.12947	3.02316	0.000388078	0.0025821
Ly6g6f	8.11803	3.02113	0.000342049	0.00232096
Tspan18	8.11483	3.02056	3.6877e-12	1.43379e-10
Olr337	8.11325	3.02028	4.40641e-07	6.87642e-06
LOC290876	8.10493	3.0188	5.55115e-12	2.09678e-10
Btla	8.09631	3.01726	5.0519e-06	6.07221e-05
Nppa	8.07367	3.01323	7.64833e-08	1.4114e-06
Uox	8.06214	3.01116	0.00902384	0.0359732
Prokr2	8.05438	3.00977	0.000609389	0.00379722
Mcam	8.04572	3.00822	4.45929e-61	1.77279e-57
Atp4b	7.97351	2.99521	0.00185306	0.00973165
Capn8	7.91917	2.98535	4.70509e-06	5.71585e-05
Slc5a10	7.88442	2.97901	4.27741e-05	0.000392494
Lrrc15	7.88072	2.97833	0.0019793	0.0102859
Hist2h3c2	7.87467	2.97722	3.22063e-06	4.04858e-05
Arid5a	7.87327	2.97696	3.93656e-40	2.31849e-37
Casq2	7.87175	2.97668	1.34953e-06	1.86935e-05
Nme8	7.84681	2.97211	7.8819e-12	2.90134e-10
Arl5c	7.81161	2.96562	8.08536e-06	9.22996e-05
Slc26a3	7.80508	2.96441	4.4864e-13	1.93866e-11
Grb7	7.77402	2.95866	9.32841e-05	0.000771
Aldob	7.75719	2.95553	1.03899e-07	1.8481e-06
Gal	7.75331	2.95481	1.14437e-05	0.000125675
Hist1h2bo	7.7332	2.95107	2.63138e-16	1.64741e-14
Cacng1	7.71879	2.94837	2.3115e-08	4.74903e-07
Hrk	7.60165	2.92631	5.30055e-34	1.75603e-31
Myod1	7.5705	2.92039	0.00046916	0.0030377
Erg	7.56884	2.92007	0.00569377	0.0246979
Acsm2a	7.54414	2.91536	0.00115123	0.00648418
Hist1h2bh	7.52766	2.9122	1.38171e-20	1.30785e-18
Rph3al	7.5203	2.91079	1.94793e-22	2.15111e-20
Igfbp1	7.50546	2.90794	2.97073e-06	3.76419e-05
Cd6	7.46585	2.90031	3.03186e-10	8.64024e-09
Cxcl2	7.45224	2.89767	0.00171407	0.00910694
Lhx6	7.41555	2.89055	0.00527886	0.0231763
Prtn3	7.41241	2.88994	0.000269743	0.00188963
Gkn2	7.40104	2.88773	0.00901589	0.0359595
Chrna2	7.39415	2.88638	0.00786305	0.032215
Tgm3	7.39256	2.88607	0.00019762	0.00145961
Tusc5	7.38885	2.88535	3.61408e-05	0.000340872
Duoxa1	7.34907	2.87756	3.6189e-16	2.24796e-14
Lrtm2	7.33477	2.87475	2.06674e-39	1.09551e-36
Amn	7.32463	2.87276	7.86003e-11	2.5353e-09
Sspo	7.31628	2.87111	4.95787e-07	7.63954e-06
Slc25a47	7.31555	2.87097	2.22948e-11	7.64078e-10
Cacna1g	7.23862	2.85571	3.14763e-19	2.64834e-17
Mzb1	7.20913	2.84983	0.00441349	0.0200753
Pabpn1l	7.20303	2.8486	1.64607e-10	4.95752e-09
Npffr1	7.16061	2.84008	2.37643e-23	3.12314e-21
Vwa5b1	7.15994	2.83995	0.000114002	0.000913276
RGD1310507	7.13582	2.83508	5.94853e-09	1.37092e-07
Slc44a5	7.11901	2.83168	1.89644e-08	3.95245e-07
Pitx2	7.11507	2.83088	0.0120588	0.0453762
Lgals4	7.09935	2.82769	0.00154187	0.00830303
Klre1	7.08871	2.82552	5.29413e-10	1.4515e-08
Calca	7.06426	2.82054	3.53652e-05	0.000334351
Cacna2d4	7.04668	2.81694	8.12956e-40	4.61701e-37
Dbh	7.04125	2.81583	0.000471774	0.00305214
Hsd11b2	7.00663	2.80872	0.0127214	0.0473746
RGD1559714	6.98573	2.80441	0.0106306	0.0408721
Tmem116	6.95557	2.79817	3.36057e-13	1.47217e-11
Syt2	6.94402	2.79577	1.33413e-17	9.8676e-16
RGD1564854	6.93567	2.79403	8.94995e-07	1.29619e-05
RT1-M4	6.93299	2.79348	0.00441759	0.0200825
Grm2	6.92454	2.79172	2.61914e-26	4.38417e-24
Lect1	6.89269	2.78507	2.67707e-07	4.35968e-06
Emilin3	6.87116	2.78055	0.0132687	0.0489329
Exd1	6.87084	2.78049	3.63623e-13	1.58855e-11
Il12rb1	6.84096	2.7742	0.000272903	0.00191008
Chst3	6.80102	2.76575	3.7677e-09	8.96917e-08
Fxyd3	6.78298	2.76192	3.26718e-11	1.10542e-09
Pth2	6.77871	2.76101	8.87364e-08	1.60716e-06
Myoc	6.76067	2.75717	5.98808e-08	1.12556e-06
LOC290595	6.75124	2.75515	1.65964e-05	0.000174202
Mesp2	6.74784	2.75443	0.000366883	0.00247001
Gjc2	6.74172	2.75312	6.27431e-26	1.03931e-23
Rcor2	6.7295	2.7505	5.77563e-23	6.90557e-21
Vmo1	6.71044	2.74641	1.0038e-12	4.1896e-11
Rprml	6.70633	2.74552	1.03365e-10	3.28086e-09
Neurod4	6.56259	2.71426	6.45363e-18	4.84083e-16
Egr1	6.55983	2.71366	4.21518e-24	6.04243e-22
Hist1h2bd	6.55292	2.71214	5.84481e-06	6.90521e-05
Nptx1	6.55093	2.7117	2.56535e-59	8.15884e-56
Atp6v1c2	6.53349	2.70785	3.24452e-27	5.99935e-25
Hhatl	6.53206	2.70754	1.09218e-06	1.54656e-05
Bcmo1	6.5035	2.70122	1.63414e-05	0.000171979
Tp53i11	6.49537	2.69941	6.9831e-56	1.38807e-52
Cr2	6.49245	2.69876	3.71771e-05	0.000348991
Atoh8	6.45545	2.69052	2.75776e-40	1.68669e-37
Cplx3	6.45118	2.68956	4.63039e-06	5.62939e-05
Foxe1	6.41159	2.68068	0.000938288	0.00548554
Exoc3l4	6.38332	2.67431	5.29877e-06	6.34019e-05
Gzmm	6.37428	2.67226	9.31753e-07	1.33846e-05
Ly6g5c	6.35861	2.66871	0.00435596	0.0198819
Oaz3	6.34248	2.66505	2.83266e-06	3.61517e-05
Tspan9	6.32146	2.66026	3.3876e-11	1.14373e-09
Asgr1	6.26864	2.64815	2.91236e-09	7.01012e-08
Angpt4	6.24365	2.64239	9.43236e-06	0.000105481
Oas1h	6.2378	2.64104	0.000109167	0.00088162
Wdr63	6.19186	2.63037	1.13263e-06	1.59814e-05
Kif26a	6.18542	2.62887	1.80434e-05	0.000187044
Kcng2	6.15852	2.62258	6.92096e-12	2.58177e-10
Rhbg	6.14791	2.6201	1.42044e-05	0.000151292
Slc24a4	6.14778	2.62006	1.49781e-12	6.09159e-11
Aldh8a1	6.14396	2.61917	2.33151e-08	4.77779e-07
Pde6c	6.12807	2.61543	6.71958e-13	2.87244e-11
Grifin	6.11557	2.61249	0.000646442	0.00399989
Ctxn2	6.1073	2.61053	0.00357349	0.0168822
Myoz1	6.09335	2.60724	0.000304269	0.00209096
Vom2r53	6.0867	2.60566	6.81002e-08	1.26216e-06
Rhoh	6.08133	2.60439	1.15567e-10	3.61762e-09
Rmt1	6.07728	2.60343	0.000823955	0.00491653
Cyp2c11	6.07665	2.60328	0.00491253	0.0219189
Myo7a	6.07454	2.60277	1.61382e-07	2.76816e-06
Fcgr1a	6.07355	2.60254	6.0461e-08	1.13512e-06
Lrrc51	6.03842	2.59417	4.09467e-32	1.16274e-29
B3gnt6	6.0366	2.59374	9.05648e-05	0.000752043
Sds	6.03171	2.59257	2.27349e-21	2.31751e-19
Spint1	6.03133	2.59248	2.2765e-10	6.67914e-09
Tbx21	6.01692	2.58903	0.00834886	0.0338165
Syce1	5.99561	2.58391	0.000681464	0.00416954
Fam83a	5.99529	2.58383	3.60043e-05	0.000339787
Tmprss5	5.9828	2.58082	8.02755e-11	2.58409e-09
Dclk3	5.98207	2.58065	4.79922e-05	0.000434113
Pdcd1lg2	5.96857	2.57739	0.000373166	0.00250067
Spert	5.9355	2.56937	0.0115582	0.0438557
Ttc22	5.91558	2.56452	3.38826e-14	1.66297e-12
Adra1b	5.88031	2.55589	0.00153827	0.00829204
Vdr	5.86482	2.55209	2.14461e-19	1.85035e-17
RGD1311084	5.86328	2.55171	4.45922e-12	1.70049e-10
Ampd1	5.85919	2.5507	8.20067e-05	0.00068962
Tnnc1	5.85386	2.54939	8.68987e-12	3.1767e-10
Gins2	5.84389	2.54693	1.07574e-43	9.00335e-41
Pdzd3	5.8426	2.54661	6.69856e-06	7.81514e-05
Crygs	5.81899	2.54077	0.000599483	0.00374871
Slc2a2	5.80558	2.53744	2.54749e-16	1.60119e-14
Prima1	5.80477	2.53724	1.92215e-38	9.26243e-36
Fezf1	5.75273	2.52425	0.000288067	0.00199775
Naalad2	5.75066	2.52373	1.58422e-05	0.000167168
Epb42	5.71518	2.5148	8.95636e-06	0.000100867
Rab25	5.71185	2.51396	0.00685297	0.0287763
Sigirr	5.69105	2.5087	0.000560635	0.0035406
Zbtb42	5.68141	2.50625	0.000295082	0.00203752
Krt23	5.67025	2.50341	4.77995e-06	5.78704e-05
Txnip	5.66679	2.50253	0.000135956	0.00105927
Mfap5	5.64972	2.49818	9.92641e-05	0.000809486
Msmb	5.64611	2.49726	1.3441e-05	0.000144029
Cabp7	5.6441	2.49674	3.00126e-23	3.81808e-21
Ccdc63	5.63335	2.49399	2.77386e-06	3.56012e-05
RGD1303271	5.62607	2.49213	3.76552e-06	4.65987e-05
Ccdc153	5.62511	2.49188	3.75753e-07	5.92192e-06
Cdnf	5.61557	2.48943	0.000104658	0.00084955
Izumo1	5.585	2.48156	2.62913e-06	3.39079e-05
LOC363337	5.58379	2.48125	4.49953e-05	0.000409327
Ttll9	5.57958	2.48016	0.000159212	0.00121312
Meiob	5.55766	2.47448	1.15291e-05	0.000126351
Plek	5.55362	2.47343	3.61779e-08	7.06757e-07
Olr287	5.54055	2.47003	1.86499e-05	0.00019208
Kcnn1	5.53937	2.46972	3.10474e-18	2.3851e-16
Duox2	5.52864	2.46692	4.35189e-24	6.17891e-22
Klf10	5.52152	2.46507	6.92908e-32	1.93309e-29
Hist1h4b	5.50837	2.46163	1.23624e-41	8.6004e-39
Robo3	5.48461	2.45539	9.36415e-08	1.67953e-06
Mesp1	5.46778	2.45096	0.00017211	0.00129343
Hist1h2bk	5.45613	2.44788	6.75735e-05	0.000584951
RGD1559493	5.44334	2.44449	3.34903e-06	4.19011e-05
Msh5	5.4185	2.43789	1.72263e-22	1.91562e-20
Pvrl4	5.41181	2.43611	0.0134298	0.0493552
Gp1ba	5.4113	2.43597	2.8329e-05	0.000275696
Zfp703	5.4071	2.43486	5.04653e-31	1.21591e-28
Epx	5.40216	2.43354	0.00190047	0.00992813
Psrc1	5.39887	2.43266	9.83092e-19	7.89552e-17
Vav2	5.37737	2.4269	1.57233e-09	3.99411e-08
Tmc2	5.3611	2.42253	0.000103527	0.000841661
Ccdc33	5.34156	2.41726	0.000229842	0.00166361
Slc25a41	5.30478	2.40729	0.00638802	0.0271901
Cpa4	5.29078	2.40348	8.74883e-06	9.87394e-05
Gsto2	5.28324	2.40142	2.81062e-39	1.44176e-36
RGD1563015	5.28279	2.4013	9.71637e-11	3.09019e-09
Slc13a5	5.25303	2.39315	1.10074e-15	6.43528e-14
Plin5	5.21589	2.38291	0.000799727	0.00479716
Sgk2	5.20126	2.37886	0.00301493	0.0146841
Slc17a9	5.19701	2.37768	1.43228e-08	3.0613e-07
Aoc3	5.18495	2.37433	0.00018085	0.00134828
Cd300e	5.18153	2.37338	0.000161916	0.00123137
Actg2	5.18077	2.37317	8.07509e-06	9.22487e-05
Atf3	5.17904	2.37268	1.43487e-06	1.97552e-05
Cyp1a1	5.1755	2.3717	1.84957e-05	0.000190862
Pparg	5.17415	2.37132	1.37703e-12	5.65828e-11
Pparg	5.14716	2.36378	1.24041e-12	5.13673e-11
LOC498350	5.14595	2.36344	1.2997e-10	4.02007e-09
Tcp11	5.14118	2.3621	0.0134182	0.0493355
LOC100233213	5.10132	2.35087	3.07272e-09	7.3699e-08
Cpz	5.09288	2.34848	0.00122427	0.00680475
Abcg2	5.0661	2.34088	0.00176154	0.00931872
Plek2	5.0647	2.34048	3.18418e-05	0.000305951
Aspdh	5.05896	2.33884	1.21228e-18	9.54339e-17
Dao	5.04764	2.33561	1.12907e-15	6.57674e-14
Fcnb	5.03976	2.33336	0.000382587	0.00255304
Gprc5c	5.03335	2.33152	1.7832e-06	2.40106e-05
RGD1311447	5.03112	2.33088	3.21323e-10	9.07581e-09
Ceacam1	5.03013	2.3306	5.94889e-05	0.000523226
Cldn6	5.02041	2.32781	0.00243212	0.0122818
Cdr2	5.01323	2.32574	1.32312e-29	2.80536e-27
Ptgdr2	5.00347	2.32293	0.00665063	0.0280526
Rara	5.00132	2.32231	3.92249e-27	7.08812e-25
Grap	4.98554	2.31775	8.71395e-05	0.000727397
Syt15	4.98182	2.31667	6.45146e-17	4.32874e-15
Col6a4	4.96466	2.3117	0.000137884	0.00107167
RGD1309139	4.94568	2.30617	1.94356e-05	0.000199011
Nhlh2	4.9442	2.30574	8.3534e-10	2.21763e-08
Spon2	4.94327	2.30547	1.11414e-18	8.90307e-17
Pkhd1l1	4.94202	2.3051	1.56517e-14	8.05478e-13
Krt8	4.94108	2.30483	8.85255e-09	1.96611e-07
Gdf15	4.93689	2.3036	0.000216958	0.00158484
Slc30a2	4.88554	2.28852	0.000226918	0.00164319
Optc	4.88177	2.2874	1.11149e-09	2.89754e-08
Asb2	4.87846	2.28643	0.00021589	0.00157988
Tac3	4.87112	2.28425	0.00025104	0.00178694
Snai3	4.85977	2.28089	2.7926e-14	1.38343e-12
Pparg	4.84903	2.2777	3.61581e-10	1.01588e-08
Shcbp1l	4.8439	2.27617	1.08906e-07	1.92918e-06
Upb1	4.82315	2.26998	1.07597e-07	1.91174e-06
Bpifb1	4.82271	2.26985	5.56659e-07	8.43046e-06
Kif26b	4.82228	2.26972	2.2746e-26	3.84911e-24
Hcrtr1	4.81256	2.2668	0.000132772	0.00103956
Nipal4	4.80916	2.26578	6.64552e-09	1.50967e-07
Glod5	4.80636	2.26495	3.02542e-05	0.000292108
Gli2	4.79992	2.26301	1.18046e-23	1.60441e-21
Chrnb1	4.79726	2.26221	1.94007e-17	1.40872e-15
Car4	4.79705	2.26215	6.93047e-20	6.19148e-18
Tssk6	4.7862	2.25888	1.71537e-08	3.60342e-07
Cmklr1	4.78541	2.25864	0.000193332	0.00142928
Krt18	4.78319	2.25797	0.000245099	0.00175172
Insrr	4.78179	2.25755	5.54345e-06	6.58834e-05
Ildr1	4.77679	2.25604	0.0132131	0.048807
Lgi4	4.77335	2.255	3.49575e-29	7.21941e-27
Tpcn2	4.74674	2.24694	1.05971e-15	6.21828e-14
Slc30a2	4.74361	2.24599	0.000382132	0.00255215
Ppp1r32	4.74276	2.24573	1.00966e-06	1.43739e-05
St6galnac5	4.73783	2.24423	3.12294e-10	8.86803e-09
Zbtb32	4.71478	2.23719	0.00500479	0.0222308
Lad1	4.7139	2.23692	0.00208629	0.0107645
Slc5a4	4.7123	2.23643	0.000529103	0.00337226
Bcl2l15	4.70799	2.23511	0.000165101	0.00125259
Nlrp5	4.69799	2.23204	1.51094e-06	2.06615e-05
Nrap	4.69102	2.2299	0.00211141	0.01088
Kcnn4	4.68278	2.22737	0.000112044	0.000901228
Otop3	4.66044	2.22047	7.76892e-08	1.42988e-06
Stx11	4.64202	2.21475	0.000280977	0.00195712
Cpt1a	4.63434	2.21236	1.82503e-37	8.06155e-35
Gabrr2	4.61972	2.20781	3.26199e-07	5.22905e-06
Cxcl3	4.61439	2.20614	0.000668226	0.00410434
Angptl2	4.59074	2.19873	0.00119486	0.00667158
Lamc2	4.58626	2.19732	2.40612e-09	5.91377e-08
LOC498222	4.58454	2.19678	0.00113899	0.00643192
Scx	4.58308	2.19632	8.46538e-15	4.48722e-13
Tmem30b	4.58021	2.19541	0.00494975	0.0220294
Iqub	4.5795	2.19519	1.50455e-12	6.10342e-11
Ppp1r14a	4.57537	2.19389	8.8964e-08	1.60945e-06
Mybpc1	4.57334	2.19325	9.53385e-08	1.70537e-06
Rbp3	4.56778	2.19149	8.40794e-05	0.000703701
Sdcbp2	4.55834	2.18851	9.1236e-08	1.64681e-06
Ripk4	4.54106	2.18303	0.000105112	0.000852804
Cacna1h	4.53656	2.1816	9.43926e-07	1.35228e-05
Gadd45g	4.53087	2.17979	2.78932e-10	7.99203e-09
Ntn5	4.52914	2.17924	0.0071645	0.0298324
Acot12	4.52262	2.17716	0.00398395	0.018481
F13a1	4.49099	2.16703	5.93184e-12	2.22998e-10
Fgr	4.48885	2.16635	1.79691e-20	1.66131e-18
Spem1	4.48277	2.16439	0.000137076	0.00106591
RGD1560958	4.48161	2.16402	0.00846225	0.0341887
Tal2	4.48063	2.1637	0.00272522	0.0134795
Ccdc129	4.46767	2.15952	1.34165e-08	2.87995e-07
Gpr128	4.46724	2.15938	0.000299448	0.00206497
RGD1309170	4.46013	2.15708	4.72003e-07	7.32987e-06
Ihh	4.44991	2.15377	0.00632618	0.026963
Car6	4.44462	2.15206	1.32113e-10	4.07143e-09
Ngp	4.43501	2.14894	0.00194741	0.0101443
Clic3	4.42778	2.14658	1.14662e-11	4.10667e-10
Cyp2s1	4.42349	2.14519	4.62123e-08	8.85384e-07
Atp2a3	4.41969	2.14395	1.10477e-20	1.05198e-18
Fam46b	4.41326	2.14184	4.84821e-05	0.000437798
Krt20	4.40467	2.13903	0.000809687	0.00484775
Slc36a2	4.39673	2.13643	2.37954e-05	0.000235613
Card10	4.38308	2.13195	2.87589e-06	3.65859e-05
Baat	4.38028	2.13102	1.69295e-10	5.07948e-09
Lct	4.37039	2.12776	0.00533121	0.0233738
Exnef	4.36754	2.12682	1.57015e-20	1.46873e-18
Tdrd6	4.36353	2.1255	2.30908e-06	3.01966e-05
Accsl	4.35645	2.12315	0.00101442	0.00586168
Il12a	4.35572	2.12291	2.87922e-05	0.000279179
Espn	4.33656	2.11655	0.00271081	0.0134207
Nppc	4.328	2.1137	1.08842e-08	2.38075e-07
Rad9b	4.32513	2.11274	7.02497e-19	5.81828e-17
Fam129c	4.31977	2.11095	1.54117e-09	3.93382e-08
Pld4	4.31699	2.11002	7.87654e-05	0.000665884
Ggnbp1	4.30892	2.10733	0.00106241	0.00609379
Gpx2	4.30855	2.1072	0.00872571	0.035066
C4bpb	4.30075	2.10459	0.00259484	0.0129654
Sstr3	4.29836	2.10378	6.40736e-34	2.07939e-31
2014-03-10	4.29204	2.10166	3.12633e-24	4.56099e-22
Rasl11a	4.27291	2.09522	0.0001364	0.00106117
Slc22a12	4.25235	2.08826	2.79061e-09	6.74411e-08
Tmem63c	4.24661	2.08631	1.04767e-05	0.000116179
Tmprss9	4.23449	2.08219	4.85827e-22	5.22001e-20
Jakmip1	4.23364	2.0819	4.1791e-11	1.39614e-09
Dupd1	4.23303	2.08169	3.47967e-05	0.000329957
Sftpc	4.233	2.08168	1.89913e-05	0.000194965
Ppapdc1a	4.22794	2.07996	1.3614e-06	1.88252e-05
C2cd4c	4.20661	2.07266	0.00318386	0.0153797
Slc12a1	4.20468	2.072	0.000565884	0.00356101
Slc12a1	4.20468	2.072	0.000565884	0.00356101
Hsd3b5	4.19802	2.06971	0.00367755	0.017256
RGD1560289	4.19523	2.06875	2.58054e-24	3.7996e-22
Rhbdl2	4.17701	2.06247	0.000520065	0.00332666
Ctrb1	4.17116	2.06045	0.000254087	0.0018054
Gabrr1	4.1525	2.05398	1.25498e-06	1.75367e-05
Afm	4.15039	2.05325	0.00318347	0.0153797
Fut2	4.15022	2.05319	3.81613e-05	0.000356329
St6galnac5	4.14785	2.05236	0.000503521	0.00323384
Chrne	4.1478	2.05235	3.38794e-08	6.67596e-07
Ptplad2	4.14551	2.05155	2.16901e-07	3.61548e-06
Llgl2	4.14283	2.05062	0.00154082	0.00830297
Pla1a	4.13935	2.04941	1.14297e-10	3.59201e-09
Spag6l	4.11456	2.04074	7.79599e-06	8.92526e-05
Slco2a1	4.10908	2.03882	0.000273209	0.00191054
Sh3bgr	4.09718	2.03463	5.34754e-06	6.38412e-05
Crb3	4.09558	2.03407	0.000117098	0.000932441
Dnai2	4.09042	2.03225	5.37234e-06	6.39999e-05
Dll4	4.0891	2.03178	0.000133484	0.00104359
Cyp2e1	4.07058	2.02523	3.25983e-05	0.000311713
Zfp423	4.0593	2.02123	1.00045e-31	2.65153e-29
Trpm5	4.05925	2.02121	0.00526927	0.0231596
Paqr5	4.05861	2.02098	5.76478e-05	0.000509475
Spdef	4.05012	2.01796	2.38232e-06	3.1048e-05
Ppp1r1b	4.04845	2.01737	8.57314e-30	1.86753e-27
Unc5a	4.04664	2.01673	2.30527e-12	9.25715e-11
Trpv4	4.04469	2.01603	1.99021e-07	3.34903e-06
Mpped1	4.03869	2.01389	7.00717e-05	0.000603618
Tm4sf20	4.03794	2.01362	1.41333e-10	4.31418e-09
Trim10	4.03374	2.01212	0.00260367	0.0129995
Tnfrsf9	4.02998	2.01077	1.0148e-12	4.22446e-11
Gpr156	4.02616	2.0094	4.98803e-08	9.5336e-07
Bcl11b	4.02599	2.00934	2.4685e-13	1.08737e-11
Rfx2	4.01922	2.00692	3.83193e-17	2.6379e-15
Oas1f	4.01395	2.00502	7.04217e-05	0.00060565
Actrt3	4.01323	2.00476	0.0104828	0.0404312
Clcn1	4.0129	2.00465	1.6289e-16	1.04027e-14
Foxo1	4.00211	2.00076	1.86351e-05	0.000192051
Dnmt3l	4.00053	2.00019	0.00505138	0.0223939
Hist1h2aa	3.9998	1.99993	0.00414643	0.0190899
Tspan1	3.99739	1.99906	4.60333e-27	8.22496e-25
Susd2	3.99492	1.99817	6.15421e-05	0.000539197
Grhl2	3.99186	1.99706	6.00338e-05	0.000527435
Lag3	3.97777	1.99196	0.00293979	0.0143621
LOC497938	3.97238	1.99	0.00290423	0.0142277
RGD1308117	3.96007	1.98552	5.64709e-06	6.6886e-05
Omp	3.96003	1.98551	2.53563e-07	4.14405e-06
Neil2	3.95818	1.98484	6.60918e-10	1.77833e-08
Lhx1	3.94665	1.98063	1.83681e-25	2.92089e-23
Acan	3.94438	1.9798	0.00406477	0.0187846
Chdh	3.93972	1.97809	0.000230376	0.00166672
Gata4	3.93673	1.977	0.0060239	0.0258828
Nkd1	3.93345	1.97579	4.97423e-07	7.65647e-06
Actc1	3.92851	1.97398	0.000240664	0.00172622
Bcl2l10	3.91559	1.96923	1.44248e-08	3.06662e-07
Ephb3	3.91274	1.96818	2.39293e-10	6.94386e-09
Ccnb1ip1	3.90462	1.96518	0.000544246	0.00345493
Wfdc10	3.9037	1.96484	0.00468121	0.0211119
Crip3	3.90123	1.96393	0.00365067	0.0171613
Kcnj5	3.88781	1.95896	0.000557728	0.00352504
Foxs1	3.88423	1.95763	0.00292856	0.014316
Pof1b	3.88406	1.95756	9.23475e-08	1.66498e-06
Arhgap22	3.88205	1.95682	2.86528e-08	5.76025e-07
Ebf1	3.86805	1.95161	1.44628e-14	7.49144e-13
Kcnb1	3.86131	1.94909	2.00062e-05	0.000204066
Cubn	3.86131	1.94909	5.17328e-08	9.85216e-07
Ccdc81	3.85482	1.94666	3.86326e-28	7.49191e-26
Nfatc2	3.85093	1.94521	1.76384e-11	6.13755e-10
Plcg2	3.8459	1.94332	7.59431e-10	2.02625e-08
Hsd17b14	3.83596	1.93959	0.0120739	0.0454112
Calhm3	3.82764	1.93645	6.36792e-09	1.45492e-07
Itgb4	3.82298	1.9347	6.62517e-17	4.42662e-15
Id2	3.81755	1.93265	1.99921e-29	4.18308e-27
Sh3tc1	3.81083	1.9301	8.47036e-09	1.89445e-07
RGD1306233	3.80501	1.9279	0.000409301	0.00270407
Vipr2	3.80053	1.9262	1.85761e-14	9.40756e-13
Thsd1	3.79373	1.92362	2.53485e-12	1.01025e-10
Rhod	3.78944	1.92198	3.5652e-19	2.98389e-17
Fut1	3.77516	1.91654	0.00107461	0.00614957
Slc38a8	3.77483	1.91641	3.68235e-05	0.000346284
Espnl	3.77181	1.91526	5.89554e-07	8.90321e-06
Plcg2	3.77158	1.91517	1.46929e-07	2.53963e-06
Ak8	3.76896	1.91417	1.67586e-07	2.8594e-06
Slc9a3	3.76087	1.91106	0.000225643	0.0016362
Agtrap	3.75169	1.90754	6.89504e-18	5.14765e-16
Arhgap24	3.74209	1.90384	1.45449e-20	1.3686e-18
Hspa2	3.73854	1.90247	2.41553e-09	5.92773e-08
Plcd3	3.73764	1.90213	1.11709e-22	1.26885e-20
Cd27	3.72489	1.8972	4.84851e-06	5.84984e-05
Slc46a2	3.71875	1.89482	4.15737e-05	0.000383249
Efcab4a	3.71223	1.89229	8.50773e-15	4.49468e-13
RGD1565989	3.71065	1.89167	0.000169195	0.00127878
Cidec	3.70796	1.89063	0.000133305	0.00104271
Hrc	3.70599	1.88986	2.31831e-05	0.000230844
Fam3d	3.69356	1.88501	0.00570176	0.0247258
Nmu	3.6911	1.88405	4.28285e-07	6.70334e-06
Slamf1	3.68378	1.88119	0.00181305	0.00955624
Faslg	3.68209	1.88053	9.97394e-05	0.000812529
RGD1560880	3.68095	1.88008	0.00235802	0.0119494
RGD1306626	3.67788	1.87887	3.03762e-05	0.00029293
Anxa13	3.67606	1.87816	1.09919e-07	1.94214e-06
Cidec	3.67427	1.87746	0.000145929	0.00112213
Tnfrsf25	3.67267	1.87683	0.0100436	0.0391552
Fam228a	3.6694	1.87554	0.000928906	0.00543868
Fzd4	3.66874	1.87528	2.27417e-13	1.00455e-11
Tdh	3.66567	1.87408	7.26483e-05	0.00062077
Sox11	3.65936	1.87159	2.55704e-14	1.27467e-12
Tjp3	3.65669	1.87054	0.000254889	0.00180787
Ier5l	3.65002	1.8679	3.57928e-21	3.57973e-19
Igsf9	3.64786	1.86705	6.54445e-06	7.6522e-05
Acot4	3.64686	1.86666	0.00227782	0.0115836
Synpo	3.64669	1.86659	7.21173e-08	1.33505e-06
Tfcp2l1	3.643	1.86513	0.000758197	0.0045861
Bmp3	3.64247	1.86492	8.72089e-07	1.26417e-05
RT1-M5	3.64023	1.86403	0.00651635	0.0276254
Gpr116	3.62822	1.85926	0.0071201	0.0296864
C1qtnf6	3.62613	1.85843	1.62611e-10	4.90672e-09
St6galnac5	3.62233	1.85692	3.25465e-06	4.08166e-05
Plekhg4	3.60932	1.85173	3.73831e-10	1.04844e-08
Pmp22	3.60527	1.85011	9.29783e-09	2.05715e-07
Prss35	3.60334	1.84933	1.02731e-05	0.00011408
Kcnj6	3.60313	1.84925	4.08797e-05	0.000377818
Scnn1a	3.60306	1.84922	5.43531e-07	8.27103e-06
Dqx1	3.59463	1.84584	1.84336e-11	6.40025e-10
Bsnd	3.59146	1.84457	0.000962721	0.00560366
Rtn4rl2	3.59048	1.84418	9.04288e-06	0.000101697
Hs3st2	3.57929	1.83968	8.12377e-09	1.82463e-07
Mybl2	3.57636	1.83849	1.90631e-09	4.74401e-08
Slc5a1	3.57629	1.83847	0.00331742	0.0158849
Unc13d	3.57167	1.8366	3.19473e-12	1.25749e-10
Arrdc4	3.57065	1.83619	1.55321e-08	3.28447e-07
Slc12a3	3.56418	1.83357	0.0128289	0.0476936
Syt6	3.55821	1.83115	4.87001e-06	5.87134e-05
S100a3	3.54474	1.82568	0.0114237	0.043428
Kcnab3	3.53381	1.82123	6.29228e-10	1.69881e-08
Kcne2	3.53133	1.82021	0.000673351	0.00412961
Shbg	3.52378	1.81712	8.08516e-07	1.17954e-05
LOC363337	3.52315	1.81687	0.000674726	0.00413628
Rsb66	3.51335	1.81285	0.000564142	0.00355427
Cldn23	3.51262	1.81255	0.00502581	0.0223117
Fgd3	3.49967	1.80722	0.00604832	0.0259526
Neurl3	3.49955	1.80717	0.00722942	0.0300712
Eln	3.4995	1.80715	0.000809274	0.00484711
Slc38a3	3.48059	1.79933	1.8677e-11	6.47063e-10
Ret	3.47585	1.79737	1.79187e-08	3.75915e-07
Madcam1	3.47451	1.79681	5.86871e-05	0.000517025
Pcdh8	3.46471	1.79273	4.17829e-06	5.13868e-05
Tnnt1	3.46242	1.79178	0.0123818	0.0463285
Ptpn7	3.46139	1.79135	5.62094e-07	8.50468e-06
Aqp12a	3.46057	1.79101	1.05228e-05	0.000116512
Sfrp4	3.45593	1.78907	3.17402e-06	4.00581e-05
Ccdc183	3.4509	1.78697	3.46494e-06	4.32152e-05
Lif	3.44989	1.78655	0.000657227	0.00404772
Ret	3.44531	1.78463	8.2877e-10	2.20386e-08
Eqtn	3.44136	1.78298	0.00288296	0.0141366
Ccdc166	3.43735	1.7813	0.00655319	0.0277446
Foxa3	3.43714	1.78121	0.00508461	0.0225179
Fstl4	3.43204	1.77907	2.87794e-23	3.69073e-21
Asic2	3.43204	1.77906	4.33927e-13	1.88019e-11
Sp6	3.4306	1.77846	0.000871637	0.00516038
Camk2n1	3.42607	1.77656	2.00422e-25	3.15556e-23
Cmtm8	3.41561	1.77214	0.000380315	0.00254428
Tg	3.40049	1.76574	2.4048e-08	4.90271e-07
Pi16	3.38703	1.76002	2.50517e-05	0.000246823
Tmprss2	3.38613	1.75964	0.0120527	0.0453639
Dmc1	3.38243	1.75806	7.07001e-05	0.000607715
Lpxn	3.38119	1.75753	6.93895e-11	2.24732e-09
Slc18a1	3.38014	1.75708	3.07742e-10	8.75442e-09
Wnt7a	3.37706	1.75577	2.16219e-26	3.7373e-24
Slc26a5	3.37267	1.75389	0.00255145	0.012787
Fibcd1	3.36698	1.75145	4.00294e-16	2.46724e-14
Piwil4	3.36598	1.75103	4.17442e-05	0.000384153
Col11a2	3.36403	1.75019	1.15037e-10	3.60813e-09
Dnajc5b	3.35757	1.74742	0.00308946	0.0149828
Nkain4	3.35601	1.74675	5.37067e-15	2.90491e-13
Gpr149	3.35495	1.74629	1.23943e-06	1.73498e-05
Thpo	3.35177	1.74492	2.20012e-05	0.000221152
Smtnl2	3.34733	1.74301	0.000142572	0.00110057
Tbc1d10c	3.34604	1.74245	0.00416563	0.0191672
Hey1	3.33534	1.73783	3.91092e-12	1.5095e-10
Lcn5	3.31923	1.73085	0.000258309	0.00182724
Ppp1r17	3.31452	1.7288	5.216e-08	9.92163e-07
Sdc1	3.3114	1.72744	2.30199e-06	3.01534e-05
Zmynd12	3.31046	1.72703	1.23671e-14	6.46912e-13
Hnf1a	3.31026	1.72694	0.0130292	0.0482848
Kb15	3.30945	1.72659	0.00481784	0.0216055
MGC105567	3.30918	1.72647	0.010816	0.0414647
Bpifb4	3.30688	1.72547	4.89841e-05	0.000441578
Ppl	3.30079	1.72281	1.30008e-09	3.34765e-08
Itpr3	3.29896	1.72201	4.75115e-17	3.25658e-15
Zc3h12d	3.29726	1.72127	0.00846012	0.0341887
Htr5a	3.29498	1.72027	0.00108876	0.00619665
Gys2	3.29022	1.71819	0.00736833	0.0305213
Tac4	3.28542	1.71608	0.0079404	0.0324514
Cyp4f1	3.28523	1.71599	0.000656971	0.00404772
Zim1	3.2841	1.7155	7.9783e-10	2.12514e-08
Lrrc8e	3.27362	1.71089	0.0131338	0.0486004
Evpl	3.27224	1.71028	9.26433e-06	0.000103866
Vom2r77	3.26747	1.70818	0.0102151	0.0396682
Emid1	3.2639	1.7066	1.10638e-09	2.88894e-08
Wnt4	3.25887	1.70437	1.32426e-15	7.57493e-14
Lipc	3.25857	1.70424	0.00393611	0.0182857
Abcc6	3.25625	1.70321	2.67942e-05	0.000261882
Ror1	3.25415	1.70228	9.02738e-12	3.27748e-10
Trpv1	3.25407	1.70225	1.58274e-05	0.000167123
Bpifb2	3.25244	1.70152	0.0129529	0.0480244
Ppm1n	3.24658	1.69892	0.0004896	0.00315591
Rbpjl	3.24106	1.69646	0.00220986	0.0113009
Ier3	3.23296	1.69285	6.2656e-14	3.01014e-12
Thrsp	3.22358	1.68867	4.54138e-07	7.07317e-06
Atp1a4	3.22188	1.6879	3.35599e-07	5.35275e-06
Slc43a1	3.21912	1.68666	0.00141278	0.00770174
Ccdc19	3.21415	1.68444	3.12041e-05	0.000300368
Fgf5	3.21381	1.68428	1.81965e-07	3.08817e-06
Tsks	3.21339	1.6841	0.00226755	0.0115424
Adc	3.21232	1.68362	1.16796e-08	2.54075e-07
RT1-N2	3.20721	1.68132	2.94555e-06	3.73824e-05
Grm6	3.19695	1.6767	0.000186356	0.00138349
Il10ra	3.19501	1.67582	0.000168472	0.00127452
Lamc3	3.19223	1.67456	1.39258e-06	1.92229e-05
Has3	3.1901	1.6736	6.96029e-05	0.000600231
Atp2b4	3.18398	1.67083	5.45715e-08	1.03064e-06
Eif2ak3	3.17954	1.66882	9.18839e-24	1.2596e-21
Prrt4	3.17724	1.66777	9.11918e-06	0.00010241
Igsf3	3.17525	1.66687	0.000201735	0.00148757
Mocos	3.16631	1.6628	0.000799383	0.0047969
P2rx3	3.16449	1.66197	0.000268792	0.00188496
Cacng3	3.16414	1.66181	0.00458648	0.0207849
Aldh1a2	3.16283	1.66122	0.00187518	0.00982507
B3gnt8	3.15954	1.65972	0.0011803	0.00661117
Pbld1	3.15891	1.65943	6.04146e-07	9.08906e-06
RT1-N1	3.15834	1.65917	7.08097e-06	8.20113e-05
Zap70	3.15661	1.65837	0.003761	0.0175852
Tinagl1	3.15553	1.65788	4.08895e-05	0.000377818
Esr1	3.14667	1.65383	0.000682618	0.00417339
Acad11	3.14199	1.65168	2.10142e-17	1.51207e-15
Arc	3.13828	1.64997	1.06946e-08	2.3425e-07
Spn	3.13799	1.64984	9.61757e-05	0.000790789
Trim47	3.12925	1.64582	4.38914e-08	8.44817e-07
Cygb	3.12579	1.64422	1.8586e-21	1.91919e-19
Fzd5	3.12178	1.64237	5.81685e-05	0.000513032
Trim55	3.12172	1.64234	0.0029985	0.0146219
Loxl4	3.11843	1.64082	0.0107837	0.0413707
Tcf7l1	3.11819	1.64071	0.000167899	0.0012714
Il17re	3.11804	1.64064	0.00111064	0.00628966
Efcc1	3.11673	1.64003	1.53521e-05	0.000162645
LOC499306	3.11407	1.6388	0.00014174	0.00109522
Nptx2	3.11117	1.63746	2.07918e-15	1.17662e-13
B3galt5	3.11114	1.63744	0.00139424	0.00761635
Stmn4	3.10946	1.63666	4.21777e-24	6.04243e-22
Stmn4	3.10774	1.63587	4.40951e-24	6.20532e-22
Parp3	3.10773	1.63586	5.29911e-11	1.74104e-09
Ska3	3.10566	1.6349	2.77832e-17	1.95491e-15
Stxbp6	3.10462	1.63442	9.24641e-08	1.66519e-06
Cntn2	3.10407	1.63416	1.2901e-11	4.54204e-10
Slc51a	3.09139	1.62825	0.00210284	0.0108402
Npr1	3.0899	1.62756	1.16051e-11	4.14705e-10
RGD1305464	3.0896	1.62742	1.91152e-13	8.4908e-12
Tmem81	3.08793	1.62664	1.81585e-06	2.43882e-05
Sdk2	3.0879	1.62663	2.06361e-06	2.74148e-05
Fam167a	3.08409	1.62484	1.36369e-18	1.06301e-16
Timp3	3.08094	1.62337	3.69346e-08	7.19772e-07
Lgi3	3.07949	1.62269	2.29543e-21	2.32496e-19
Megf6	3.0767	1.62138	0.00152533	0.00822788
Chrna4	3.07563	1.62088	9.74158e-05	0.000798502
Rapgef3	3.07246	1.61939	5.32948e-12	2.01784e-10
RT1-M1-2	3.07184	1.6191	0.0105174	0.0405254
Mapk15	3.06958	1.61804	0.000416296	0.00274458
Lrrc14b	3.06809	1.61734	7.00964e-11	2.2656e-09
Plbd1	3.06636	1.61653	5.28266e-07	8.04644e-06
Ankrd7	3.06413	1.61548	0.00964769	0.0379089
Cd248	3.06007	1.61356	4.83638e-07	7.48175e-06
P2rx6	3.05554	1.61143	2.68562e-10	7.72273e-09
Cmbl	3.055	1.61117	4.48248e-12	1.70527e-10
RGD1305928	3.04841	1.60806	2.40397e-06	3.12319e-05
Dpp4	3.04824	1.60798	0.00626421	0.0267778
Arrdc2	3.0477	1.60772	2.49319e-09	6.07147e-08
RGD1561517	3.04007	1.60411	0.0126678	0.0471985
Shank2	3.03955	1.60386	5.46242e-23	6.58056e-21
Kcnk4	3.03503	1.60171	0.00045832	0.00297721
Shank2	3.03179	1.60017	7.55057e-23	8.70066e-21
Spib	3.03016	1.59939	0.00308189	0.0149555
Pga5	3.02922	1.59895	0.00513109	0.0226778
Tas1r2	3.02151	1.59527	0.0135075	0.0495494
Angptl4	3.01726	1.59324	8.70032e-19	7.02297e-17
LOC316124	3.01552	1.59241	6.95518e-14	3.32136e-12
Map3k14	3.01134	1.59041	2.15265e-19	1.85035e-17
Gpr182	3.01116	1.59032	2.88108e-08	5.78471e-07
Msh4	3.01018	1.58985	0.000431765	0.00283014
Sema4a	3.00918	1.58937	2.75909e-15	1.53409e-13
Kcng4	3.00813	1.58887	0.000171656	0.00129123
Loxhd1	3.00781	1.58871	7.65096e-12	2.82287e-10
Galnt14	3.00541	1.58756	2.03485e-05	0.000206498
Tmem54	3.00267	1.58625	6.29081e-06	7.38277e-05
Mad2l2	2.99815	1.58407	1.08832e-13	5.00187e-12
Kctd11	2.99715	1.58359	0.000116558	0.000929544
Lrfn2	2.9954	1.58275	0.005422	0.0237261
Ubxn10	2.99491	1.58251	0.000528159	0.00336759
Prickle2	2.99447	1.5823	9.81985e-21	9.40694e-19
C1qtnf1	2.99131	1.58078	8.47971e-07	1.23145e-05
Tmem79	2.98905	1.57969	8.40627e-08	1.52773e-06
Smoc1	2.98894	1.57963	2.64083e-10	7.60769e-09
Sema3f	2.98817	1.57926	1.43442e-08	3.06176e-07
Bik	2.98779	1.57908	0.000170596	0.00128569
Bace2	2.98669	1.57855	0.0016525	0.00880337
Casp3	2.98648	1.57845	1.33139e-21	1.38378e-19
Wnt9a	2.9844	1.57744	2.11298e-06	2.79771e-05
Zhx2	2.98416	1.57733	3.38998e-17	2.36436e-15
Micb	2.9834	1.57696	0.000749961	0.00454319
Pdzd2	2.98141	1.576	1.08513e-06	1.53794e-05
Lpo	2.97625	1.5735	2.51329e-06	3.25724e-05
Jun	2.97575	1.57325	8.29067e-22	8.74464e-20
Slc1a7	2.97417	1.57249	2.6689e-09	6.47951e-08
Ifnlr1	2.97279	1.57182	0.00419431	0.0192824
Tgm1	2.96926	1.5701	3.04716e-05	0.000293673
Zmiz1	2.96365	1.56737	6.01207e-23	7.13462e-21
Acsm4	2.96186	1.5665	1.78221e-06	2.40106e-05
Il11	2.95484	1.56308	1.46529e-05	0.000155651
Gucy1b2	2.95279	1.56208	0.00206439	0.0106584
Nlrp3	2.95273	1.56205	6.41169e-07	9.60968e-06
Clcf1	2.94423	1.55789	1.28723e-15	7.44348e-14
Kcnh6	2.94326	1.55742	2.7788e-12	1.09921e-10
Calhm2	2.93992	1.55578	1.23924e-10	3.86399e-09
Mycbpap	2.93959	1.55561	4.24107e-06	5.20783e-05
Hrh3	2.9392	1.55542	0.000117074	0.000932441
RGD1307439	2.93873	1.55519	0.00807078	0.0328912
Fggy	2.93683	1.55426	5.29211e-11	1.74104e-09
Mfsd2a	2.93443	1.55308	0.00502238	0.0223027
Sik1	2.93286	1.55231	0.000872892	0.00516396
Tp73	2.93157	1.55167	1.27645e-07	2.23794e-06
Grap2	2.92711	1.54948	3.00852e-05	0.00029083
H1f0	2.92701	1.54943	6.16205e-23	7.25843e-21
Phf19	2.92688	1.54936	3.36176e-06	4.20273e-05
Prlr	2.92419	1.54804	0.00110248	0.00625612
Pxn	2.92306	1.54748	6.60148e-15	3.53457e-13
Bhlhe22	2.9205	1.54621	1.17818e-18	9.32113e-17
Kif27	2.91981	1.54588	2.04189e-11	7.0434e-10
Mei1	2.91747	1.54472	8.31046e-13	3.50538e-11
B4galnt3	2.9156	1.54379	0.0078745	0.03224
Ndufa4l2	2.91483	1.54341	7.31848e-07	1.07658e-05
Gucy1b2	2.91457	1.54328	0.00151169	0.00817091
Egr2	2.91357	1.54279	0.00474951	0.0213654
Il7	2.90847	1.54026	6.96772e-06	8.09354e-05
Scn4a	2.90392	1.538	4.89065e-06	5.89175e-05
Shank2	2.90055	1.53633	3.11631e-20	2.84802e-18
Mast3	2.90048	1.53629	8.22093e-19	6.66986e-17
Lhx4	2.8997	1.53591	0.000848635	0.00504486
Lmx1a	2.89867	1.53539	0.00420226	0.0193017
Col2a1	2.89779	1.53495	2.68328e-07	4.36294e-06
Styxl1	2.89028	1.53121	7.01224e-13	2.98152e-11
Dusp5	2.88813	1.53013	5.34294e-14	2.57465e-12
Trim43a	2.88619	1.52917	0.000132209	0.00103719
Htra3	2.88594	1.52904	0.00102687	0.00591802
Pstpip1	2.88489	1.52851	1.67946e-07	2.86245e-06
LOC367975	2.88323	1.52768	0.00561179	0.0244088
Zfp467	2.88322	1.52768	2.30635e-17	1.64464e-15
Shank2	2.87993	1.52603	6.83406e-20	6.13984e-18
Rasl12	2.87719	1.52466	2.19775e-11	7.56463e-10
Spa17	2.87226	1.52219	7.37392e-10	1.97076e-08
Fxyd7	2.87035	1.52123	1.14029e-13	5.22564e-12
Slc17a6	2.86944	1.52077	9.00359e-09	1.99686e-07
Hpca	2.86882	1.52046	8.76974e-20	7.79087e-18
Ttpa	2.86823	1.52016	0.000608438	0.00379278
Lix1	2.86477	1.51842	0.00118556	0.00663291
Gnat2	2.86186	1.51695	0.00051786	0.00331389
Cideb	2.861	1.51652	0.000455982	0.00296566
Fgd2	2.85997	1.516	0.0084462	0.0341585
B9d2	2.85883	1.51542	2.22327e-08	4.57366e-07
RGD1562963	2.84295	1.50739	6.36355e-05	0.000555396
RGD1566226	2.83289	1.50227	0.00354746	0.0167892
Bmp7	2.83164	1.50164	0.00114676	0.00646659
Klhl26	2.83054	1.50108	2.3386e-17	1.6602e-15
Cdt1	2.82787	1.49972	3.79115e-12	1.47041e-10
Cdkn1c	2.82745	1.4995	7.33244e-06	8.45544e-05
Cdkn1c	2.82745	1.4995	7.33244e-06	8.45544e-05
Stab2	2.82728	1.49941	0.00016698	0.00126504
Socs3	2.82723	1.49939	0.000397321	0.00263259
Crispld2	2.82713	1.49934	1.65338e-17	1.20606e-15
Iqub	2.82624	1.49888	1.84761e-09	4.61235e-08
Prlhr	2.82594	1.49873	0.0130463	0.0483369
Sh2d3c	2.82151	1.49647	2.31903e-19	1.98265e-17
Sspn	2.82057	1.49599	3.57207e-06	4.44121e-05
LOC686120	2.81843	1.49489	0.00602239	0.0258828
Pmaip1	2.81787	1.49461	0.00107894	0.0061628
Ascl2	2.81622	1.49376	0.0119133	0.0449774
Cyb561	2.8153	1.49329	1.21199e-13	5.53826e-12
Acmsd	2.81443	1.49284	0.00496391	0.022071
Sipa1	2.813	1.49211	5.12781e-07	7.83309e-06
Rbp4	2.81052	1.49084	8.0557e-08	1.47413e-06
Siae	2.80994	1.49054	5.1137e-17	3.49005e-15
Parm1	2.80892	1.49002	0.000712128	0.00433713
Stpg1	2.80809	1.48959	0.00853426	0.0344359
C1ql2	2.80648	1.48876	0.00915284	0.0363508
Map2k6	2.80488	1.48794	1.48578e-10	4.51757e-09
Zdhhc11	2.80302	1.48698	0.0074405	0.0307401
Dnaaf1	2.79946	1.48515	0.00532924	0.0233717
Arrdc3	2.79688	1.48382	4.23338e-06	5.20241e-05
Depdc7	2.79425	1.48246	0.000204689	0.00150484
Stbd1	2.78825	1.47936	0.000188998	0.00140049
Tnfaip2	2.78502	1.47769	0.000573974	0.00360337
Pcdh19	2.78232	1.47629	1.53723e-07	2.64557e-06
Serpine1	2.76823	1.46896	6.50943e-06	7.62125e-05
P2ry4	2.76751	1.46859	0.000126505	0.000996849
Vwf	2.76233	1.46589	6.17079e-05	0.000540064
Lats2	2.76078	1.46507	7.33576e-16	4.40201e-14
Apobr	2.76012	1.46473	0.000548721	0.00348056
Arl4d	2.75972	1.46452	6.93255e-12	2.58177e-10
Prx	2.75683	1.46301	5.37616e-06	6.39999e-05
Cldn15	2.75523	1.46217	0.00100741	0.00582754
Kcnh8	2.75155	1.46024	1.46961e-06	2.01985e-05
Klf14	2.74637	1.45752	0.000179145	0.00133803
Cilp2	2.74583	1.45724	0.00189913	0.00992614
Aanat	2.74399	1.45627	0.00715613	0.0298131
Btg2	2.74148	1.45496	1.72668e-06	2.33881e-05
Adamts2	2.73742	1.45282	6.6912e-08	1.24594e-06
Acap1	2.7355	1.45181	0.00187318	0.00982429
Tekt5	2.73105	1.44946	0.00456526	0.0207064
Kcna3	2.72861	1.44817	0.000831071	0.00495155
Spata20	2.72609	1.44683	1.49114e-07	2.57182e-06
Pde9a	2.72601	1.44679	1.03981e-16	6.74903e-15
Mmgt2	2.72508	1.4463	4.12753e-05	0.000380719
Xirp2	2.7223	1.44483	0.00920165	0.0365081
Calb2	2.72227	1.44481	0.0108396	0.0415306
Prss12	2.72176	1.44454	1.32817e-05	0.000142707
Shc2	2.71562	1.44128	3.87441e-11	1.29981e-09
Trhr2	2.71538	1.44116	0.000707671	0.0043133
Ajuba	2.71376	1.44029	0.00189288	0.00990149
T2	2.71259	1.43967	4.02536e-05	0.000373026
Apln	2.71047	1.43854	0.00147586	0.00800993
Chst8	2.70469	1.43546	1.40351e-10	4.30031e-09
Rnasel	2.70442	1.43532	9.57792e-11	3.05226e-09
Tie1	2.70366	1.43491	7.76357e-06	8.89455e-05
Efnb3	2.70145	1.43373	0.0038541	0.0179414
Plekhd1	2.70114	1.43357	1.19851e-08	2.60011e-07
Slc25a34	2.69562	1.43062	0.00143139	0.00778985
Tshz3	2.69527	1.43043	6.01817e-09	1.38296e-07
Odf3	2.69494	1.43025	2.18821e-05	0.000220234
Nrp1	2.69336	1.4294	5.48211e-06	6.52031e-05
Grin2d	2.68983	1.42752	1.20426e-05	0.000131076
RGD1310371	2.68476	1.42479	0.00457232	0.0207266
Vom2r60	2.68324	1.42397	0.00319971	0.0154375
Ntn1	2.68316	1.42393	7.93578e-12	2.91443e-10
Mfng	2.68225	1.42344	9.30963e-15	4.90204e-13
Arhgap9	2.67771	1.421	0.00118585	0.00663291
Cage1	2.67463	1.41934	1.10592e-06	1.56462e-05
Spata13	2.67298	1.41845	0.000198407	0.00146475
Cacna1i	2.67017	1.41693	6.65733e-14	3.1887e-12
Iqch	2.66872	1.41615	3.90728e-07	6.14575e-06
Rhob	2.66142	1.4122	1.12017e-11	4.03008e-10
Dapk1	2.65913	1.41095	2.41787e-07	3.972e-06
Itga4	2.65593	1.40922	1.85609e-08	3.87852e-07
Tpcn1	2.65468	1.40854	6.22595e-11	2.02051e-09
Arhgap9	2.65399	1.40817	0.000589175	0.00369152
Slc12a4	2.64778	1.40478	1.39954e-14	7.27303e-13
Oprd1	2.64734	1.40455	0.007729	0.0317752
Ptk2b	2.64699	1.40435	3.80051e-06	4.69221e-05
Cpeb1	2.64251	1.40191	6.89421e-07	1.02268e-05
Cdc42bpg	2.64224	1.40176	1.9612e-09	4.86537e-08
Fscn2	2.63931	1.40016	8.9641e-07	1.29706e-05
Hpn	2.63831	1.39961	0.000217068	0.00158486
RGD1565367	2.63761	1.39923	4.5172e-06	5.52133e-05
Marveld1	2.63579	1.39823	5.64427e-10	1.53166e-08
Hmgn2	2.63401	1.39726	1.65479e-16	1.05258e-14
Blnk	2.63195	1.39613	0.00164879	0.00878657
Rhbdf2	2.62944	1.39475	3.51129e-07	5.58365e-06
Tex29	2.62392	1.39173	0.00155122	0.00833644
Kcnh2	2.62204	1.39069	2.20319e-11	7.56699e-10
Krt12	2.61937	1.38922	0.00894328	0.0357327
Gltpd2	2.61901	1.38902	0.000142899	0.00110256
Dusp10	2.61718	1.38801	1.74239e-10	5.1984e-09
Slc10a5	2.61693	1.38788	0.00961246	0.0378039
Stap1	2.61674	1.38777	4.5881e-06	5.58652e-05
Srpx	2.61145	1.38485	0.00350046	0.0166063
Epcam	2.61088	1.38453	8.34912e-06	9.49018e-05
Tff3	2.60983	1.38396	9.86074e-06	0.000110039
Cd80	2.60182	1.37952	2.34801e-10	6.85102e-09
Tcte3	2.5936	1.37496	0.000148838	0.00114119
Trpc7	2.59081	1.37341	6.47735e-09	1.4778e-07
Klhl10	2.5878	1.37173	1.93777e-05	0.000198546
Adcy10	2.58108	1.36798	5.07508e-05	0.000455183
Tnfrsf12a	2.5806	1.36771	3.84216e-10	1.07378e-08
Eya2	2.58024	1.36751	2.25155e-09	5.55104e-08
Slc36a1	2.57882	1.36671	4.92008e-07	7.59996e-06
Fgf11	2.57853	1.36655	1.16395e-08	2.5355e-07
Pde1c	2.57716	1.36578	5.46244e-07	8.28852e-06
Fah	2.57677	1.36556	6.72765e-10	1.8041e-08
Sh3pxd2a	2.57326	1.3636	2.14519e-09	5.30525e-08
Mtss1	2.57183	1.3628	2.29809e-17	1.64464e-15
Dok7	2.56391	1.35835	0.010951	0.0419272
Adcy7	2.56344	1.35808	2.43049e-06	3.15507e-05
Irf4	2.56271	1.35767	0.00363337	0.0171143
Syt17	2.56232	1.35745	9.79911e-05	0.000801175
Ighmbp2	2.56065	1.35651	2.85133e-16	1.77811e-14
Cbln1	2.5602	1.35626	1.62832e-17	1.19325e-15
Tuft1	2.55603	1.35391	4.90159e-12	1.86026e-10
Runx2	2.55598	1.35387	6.42147e-07	9.61528e-06
Upk1a	2.55063	1.35085	3.71468e-06	4.60053e-05
Lhpp	2.54765	1.34916	1.49339e-13	6.70845e-12
Pdc	2.54202	1.34598	6.94178e-06	8.06931e-05
Ebf2	2.54156	1.34572	3.06598e-07	4.92478e-06
Cbfa2t3	2.53575	1.34241	5.88221e-12	2.21656e-10
Cpa2	2.53309	1.3409	2.67853e-07	4.35968e-06
Scgb1c1	2.5296	1.33891	0.00353484	0.0167394
Nptxr	2.52938	1.33878	1.93187e-10	5.72078e-09
Arhgap8	2.52605	1.33688	1.39505e-06	1.92402e-05
Otof	2.52462	1.33607	1.80044e-06	2.42222e-05
Batf3	2.5231	1.33519	0.00102072	0.00589163
Tgm4	2.52157	1.33432	0.000155987	0.00119083
Ttll3	2.51724	1.33184	8.4186e-07	1.22482e-05
Mybpc2	2.51693	1.33166	8.31522e-09	1.865e-07
Rybp	2.51444	1.33024	2.71539e-06	3.48789e-05
RGD1561039	2.51264	1.32921	1.768e-05	0.000183757
Nab2	2.5083	1.32671	0.0015499	0.00833495
Shisa8	2.50636	1.32559	6.65607e-16	4.00928e-14
Sertad1	2.50578	1.32526	4.87721e-09	1.14392e-07
Mybph	2.50203	1.3231	9.4534e-11	3.01863e-09
Pik3ip1	2.49729	1.32036	2.47183e-15	1.3792e-13
Fbxw8	2.4967	1.32002	4.39704e-16	2.6893e-14
Cetn4	2.4926	1.31765	2.48724e-05	0.000245513
Slc6a4	2.49164	1.3171	0.00102462	0.00590772
Chst5	2.49131	1.31691	5.94012e-07	8.95353e-06
RGD1561149	2.49103	1.31674	8.30959e-14	3.90944e-12
Dak	2.49048	1.31642	0.000126123	0.000994352
Usp18	2.48978	1.31602	0.0118891	0.0449076
Zfp36	2.48852	1.31529	0.0106181	0.0408442
LOC690918	2.48643	1.31407	9.74653e-05	0.000798502
Sp100	2.48044	1.3106	2.82699e-05	0.000275289
C1rl	2.47802	1.30919	0.000406315	0.00268993
Tnfrsf10b	2.47366	1.30665	0.00212149	0.0109178
Asah2	2.46921	1.30405	0.000925432	0.00542434
Thnsl2	2.46911	1.30399	1.342e-08	2.87995e-07
Slc25a29	2.46903	1.30394	1.83363e-08	3.84168e-07
Misp	2.46679	1.30264	0.000153639	0.0011746
Trim16	2.46406	1.30104	0.000367823	0.0024753
Heyl	2.46315	1.3005	0.00169368	0.00900765
Gpr56	2.45739	1.29713	1.42068e-12	5.82257e-11
Ddc8	2.45673	1.29674	0.00215859	0.0110764
Ppfibp2	2.45662	1.29667	0.000672335	0.00412639
Ptgs2	2.45559	1.29607	0.00560025	0.0243653
Grik3	2.45436	1.29535	0.000451572	0.00293818
Dock1	2.45281	1.29443	1.35681e-05	0.000145195
Lama5	2.45153	1.29368	8.30774e-07	1.2109e-05
Pkp1	2.4514	1.29361	0.00697158	0.0291896
Bcl2l11	2.4503	1.29296	1.37524e-05	0.000147069
Pstpip2	2.44925	1.29234	0.000238312	0.00171167
Tbxa2r	2.44773	1.29144	1.69694e-05	0.000177414
Kcna2	2.4462	1.29054	0.000124765	0.000985109
Cklf	2.44549	1.29013	0.000910584	0.00535309
Trpm4	2.44505	1.28986	2.26886e-06	2.98176e-05
Rac2	2.44502	1.28984	8.69106e-06	9.81571e-05
Prr7	2.44473	1.28968	9.54104e-06	0.000106621
Kcnc1	2.44392	1.2892	1.04909e-15	6.17874e-14
Cnr1	2.44306	1.28869	4.24713e-13	1.8453e-11
Mfap2	2.44237	1.28828	9.27393e-06	0.000103866
Sass6	2.44162	1.28784	4.1667e-12	1.5966e-10
Rhobtb3	2.44095	1.28744	5.39417e-11	1.76498e-09
Tek	2.4391	1.28635	2.69856e-05	0.000263429
Cntnap4	2.43776	1.28556	0.000108185	0.000875054
Epha1	2.43749	1.2854	9.27494e-06	0.000103866
Pcsk9	2.43363	1.28311	5.0829e-16	3.09687e-14
LOC100910996	2.43088	1.28148	0.000853067	0.00506931
Alx4	2.43066	1.28135	0.00294855	0.0144004
Myo16	2.4301	1.28102	1.61883e-09	4.08612e-08
Micalcl	2.42246	1.27647	2.61445e-05	0.000256161
Cux2	2.42224	1.27634	2.16251e-05	0.000217785
Mgat5b	2.4219	1.27614	2.2232e-15	1.24923e-13
Tagln2	2.41924	1.27455	0.000542045	0.00344371
Ephx4	2.41672	1.27305	0.00980936	0.0383924
Myh11	2.41622	1.27275	1.06161e-09	2.78118e-08
Nlrp6	2.41509	1.27208	0.00959178	0.0377546
Tnfsf13	2.40962	1.26881	0.00017969	0.00134026
Ldb3	2.40771	1.26766	6.6088e-08	1.23204e-06
E2f1	2.40728	1.2674	4.97849e-07	7.65647e-06
LOC681766	2.40615	1.26672	0.00253318	0.0127115
Slc47a2	2.40366	1.26524	0.00540256	0.0236606
Pdlim2	2.40102	1.26364	0.00500269	0.0222276
Slc1a5	2.39466	1.25982	1.46531e-09	3.75222e-08
Sptlc3	2.39428	1.25959	0.0067019	0.0282389
Camk2a	2.39128	1.25778	0.000631017	0.00391817
Fam101b	2.38897	1.25639	0.00026731	0.0018782
Kcnn2	2.38743	1.25546	1.43087e-09	3.66995e-08
Cyth4	2.38661	1.25497	4.81382e-11	1.59478e-09
Asic4	2.38597	1.25458	9.97418e-07	1.42251e-05
Gfra3	2.38559	1.25434	0.000382853	0.00255375
Map3k6	2.38262	1.25255	4.83665e-07	7.48175e-06
Lypd6b	2.38253	1.25249	0.000143452	0.00110576
Ell3	2.38173	1.25201	0.00760628	0.0313193
Lmod1	2.38125	1.25172	0.00237467	0.0120223
Has2	2.3799	1.2509	0.00062895	0.00390838
Adam1a	2.37381	1.2472	1.63082e-06	2.22032e-05
Ubtd1	2.37174	1.24595	1.33401e-09	3.42704e-08
Brca2	2.37074	1.24534	1.27972e-10	3.97463e-09
Nlrx1	2.37052	1.2452	3.55085e-08	6.94611e-07
Ace	2.37043	1.24515	4.11726e-13	1.79377e-11
Lamp5	2.36967	1.24469	1.80528e-09	4.51376e-08
Dcdc5	2.36935	1.24449	4.46999e-06	5.46782e-05
Pou2f1	2.36922	1.24441	1.94202e-07	3.27139e-06
Runx2	2.36878	1.24414	4.17896e-07	6.54717e-06
Lingo2	2.36873	1.24411	0.000563481	0.00355292
Numbl	2.36833	1.24387	2.45235e-14	1.2302e-12
Slc39a11	2.36578	1.24231	3.09607e-09	7.41471e-08
Slc7a7	2.36219	1.24012	0.00235319	0.0119287
Pklr	2.36152	1.23971	2.29427e-05	0.000229456
Rasal1	2.35962	1.23855	7.9106e-08	1.44924e-06
Efna1	2.35957	1.23853	6.58474e-05	0.000571252
Sult6b1	2.35787	1.23749	2.47545e-05	0.000244501
Slc26a10	2.35648	1.23663	5.65171e-06	6.6886e-05
Itgal	2.35321	1.23463	0.000220992	0.00161
Itgb2	2.35094	1.23324	6.87457e-06	7.99703e-05
Wfikkn1	2.3498	1.23254	3.86463e-08	7.50371e-07
Pah	2.34931	1.23224	0.00695832	0.0291494
Slc44a3	2.34886	1.23196	0.000289329	0.00200475
Tprn	2.34871	1.23187	4.63861e-14	2.24888e-12
Sv2c	2.34766	1.23123	3.63808e-05	0.000342933
Rxra	2.34683	1.23071	1.33652e-05	0.000143313
Ctrc	2.34559	1.22995	0.00160932	0.00860507
Vwa1	2.34449	1.22928	7.63816e-05	0.000647797
Casp6	2.34419	1.22909	3.847e-05	0.000358587
Olr1	2.34343	1.22862	0.00563227	0.0244778
Ap1s2	2.34317	1.22846	2.00992e-13	8.903e-12
Rai2	2.34132	1.22732	0.000475219	0.00307067
Rad54b	2.3391	1.22595	2.44447e-07	4.00423e-06
Akt2	2.3389	1.22583	1.5261e-13	6.83605e-12
Ngb	2.33774	1.22512	3.75148e-05	0.000351746
Ddit3	2.3368	1.22453	0.00609372	0.0261122
Col16a1	2.33666	1.22445	0.00123983	0.00688027
Pla2g2c	2.33346	1.22247	1.76024e-05	0.000183309
Mmd2	2.33023	1.22047	0.000550368	0.00348683
Rad54l	2.32867	1.21951	3.50947e-07	5.58365e-06
Uhrf1	2.32723	1.21861	0.000116247	0.000928838
Fam101a	2.32692	1.21842	0.00480049	0.0215338
Creb5	2.32651	1.21817	1.61543e-07	2.76816e-06
Plcl1	2.32479	1.2171	2.30375e-10	6.73425e-09
Scnn1b	2.32199	1.21536	0.00194082	0.010119
Slc43a2	2.31676	1.21211	1.31075e-07	2.28548e-06
Arid3a	2.31466	1.2108	3.87083e-09	9.20089e-08
Fscn3	2.31394	1.21035	0.00436563	0.0199089
Sdc3	2.3112	1.20864	1.07284e-13	4.95937e-12
Scube1	2.31034	1.2081	1.86248e-05	0.000192051
Plxnd1	2.30949	1.20757	1.03777e-07	1.848e-06
Adm	2.30739	1.20626	0.00269738	0.013375
Tmem173	2.30438	1.20438	0.00685168	0.0287763
Arhgap27	2.30368	1.20394	2.81405e-06	3.60009e-05
Slc15a4	2.30025	1.20179	1.43268e-12	5.85668e-11
Nxph4	2.29563	1.19889	4.05872e-12	1.55898e-10
Filip1	2.2904	1.1956	0.00102715	0.00591802
Sirpa	2.28977	1.1952	1.87873e-13	8.36852e-12
Gstt1	2.28737	1.19369	0.000166355	0.0012609
Emilin1	2.28483	1.19208	5.2933e-06	6.33841e-05
Akr7a3	2.2837	1.19137	0.00891658	0.0356798
Smpd3	2.28196	1.19027	1.57978e-13	7.05663e-12
Parp14	2.28025	1.18919	1.11245e-10	3.50995e-09
LOC100360552	2.27868	1.1882	5.10055e-10	1.40327e-08
Pgf	2.27811	1.18784	0.00011759	0.000935896
Spatc1	2.27554	1.18621	0.000491149	0.00316333
Wscd2	2.27521	1.186	2.20403e-07	3.65469e-06
Spata31d1d	2.27454	1.18557	0.00579153	0.0250536
Casp8	2.27337	1.18483	0.00477192	0.0214178
Fxyd1	2.27323	1.18475	2.60355e-05	0.000255408
Prom2	2.2723	1.18416	5.60314e-05	0.000497494
Dnai1	2.2703	1.18288	0.00115479	0.00650035
Tecta	2.26969	1.1825	0.000300921	0.00207094
Hpcal1	2.26899	1.18205	1.39633e-13	6.30807e-12
Nudt7	2.26446	1.17917	1.02177e-11	3.69279e-10
Pgr	2.26446	1.17917	0.000504605	0.00323949
Tdrd5	2.2638	1.17874	0.00405894	0.0187686
Rhd	2.26267	1.17803	0.000795701	0.00477841
Musk	2.26226	1.17776	0.000138779	0.00107757
Cxxc4	2.26128	1.17714	1.08673e-07	1.9287e-06
Usp51	2.25944	1.17596	2.82887e-06	3.61323e-05
Zfp819	2.25858	1.17542	1.23781e-05	0.000133994
Tm4sf19	2.25297	1.17183	0.0122677	0.0459982
Traip	2.25236	1.17144	0.000112925	0.000906905
Fzd1	2.24853	1.16898	1.30641e-11	4.57847e-10
Naaa	2.24817	1.16875	2.5219e-06	3.26573e-05
Tfr2	2.24596	1.16733	1.31656e-05	0.000141554
Ccl7	2.24552	1.16705	0.010561	0.0406616
Gstt2	2.24436	1.16631	1.03601e-10	3.28179e-09
Bmpr1b	2.24387	1.16599	0.00139067	0.00760716
Vasn	2.24349	1.16575	1.4741e-07	2.54519e-06
Dap	2.24313	1.16551	1.59565e-10	4.83315e-09
Ptprv	2.243	1.16543	0.00152152	0.0082129
RGD1310587	2.24134	1.16436	0.0125884	0.0469689
Gpr137c	2.24125	1.1643	1.16994e-11	4.16205e-10
Itpkb	2.23749	1.16188	8.57537e-10	2.27276e-08
Rom1	2.2362	1.16105	3.7863e-06	4.6783e-05
LOC100359977	2.23529	1.16046	1.59151e-05	0.000167826
Hap1	2.23411	1.1597	2.58592e-06	3.3432e-05
Cspg4	2.23144	1.15797	5.2395e-06	6.27871e-05
RGD1559896	2.22795	1.15572	3.65855e-12	1.42594e-10
Mt2A	2.22435	1.15338	4.7744e-11	1.58502e-09
Pde8a	2.22422	1.1533	0.00357948	0.0168955
Syn3	2.22399	1.15315	3.20125e-10	9.07422e-09
Sapcd1	2.22044	1.15085	0.000515538	0.00330168
Hgd	2.21877	1.14976	0.010563	0.0406616
RGD1565222	2.21528	1.14749	1.05889e-08	2.32576e-07
Ubash3a	2.21168	1.14514	0.00183517	0.00965362
Tnfrsf19	2.20621	1.14157	0.00192626	0.010053
Hsd17b11	2.20583	1.14132	2.06603e-08	4.28344e-07
Clec2d	2.2056	1.14117	4.05333e-08	7.84136e-07
Dlc1	2.20411	1.14019	2.35534e-10	6.85982e-09
Tmem179	2.20345	1.13976	2.30591e-06	3.01799e-05
Grid2ip	2.2023	1.13901	3.57627e-07	5.67564e-06
Srebf1	2.20068	1.13795	1.31037e-05	0.000140984
Acer2	2.20016	1.13761	3.31903e-05	0.000316612
Impg2	2.19877	1.1367	0.000238636	0.00171245
Scml4	2.19813	1.13628	0.000202683	0.00149355
Il23a	2.19671	1.13534	0.000785103	0.00472727
Mgat4c	2.19608	1.13493	0.000457497	0.00297351
Slc9a3r1	2.19577	1.13472	1.2441e-06	1.73999e-05
Itgb5	2.1927	1.13271	1.19599e-06	1.67713e-05
Abcg3l3	2.19219	1.13237	1.23636e-07	2.17244e-06
Nap1l5	2.1921	1.13232	6.45453e-07	9.64661e-06
Sla	2.19189	1.13217	0.00552165	0.0240826
Kcnk13	2.19174	1.13208	0.00966912	0.0379369
Pcsk5	2.18943	1.13055	1.41346e-10	4.31418e-09
RGD1560010	2.18537	1.12788	0.00961382	0.0378039
Csrnp3	2.18138	1.12524	0.000418617	0.00275646
Wee1	2.18047	1.12464	1.1375e-07	2.00315e-06
Slc30a3	2.17874	1.12349	0.000256391	0.00181528
Hmha1	2.17786	1.12291	0.00103154	0.00594118
Rin1	2.17637	1.12192	0.00426916	0.0195587
Tmie	2.17411	1.12043	0.000716992	0.00436341
Tcte1	2.17238	1.11928	1.12281e-10	3.53562e-09
Tmem229a	2.17153	1.11871	8.35549e-07	1.21675e-05
Plat	2.17092	1.1183	8.38613e-12	3.07272e-10
Vwa7	2.16923	1.11718	2.67638e-05	0.000261745
Slc14a2	2.16899	1.11702	0.00658372	0.0278294
Ptpn14	2.16721	1.11584	0.000604774	0.00377586
Cpt2	2.16497	1.11435	1.37854e-10	4.23196e-09
Stk24	2.16439	1.11396	0.00187385	0.00982459
Hsd17b3	2.16413	1.11378	0.00732704	0.030374
Etv6	2.16373	1.11352	5.98407e-05	0.00052603
Hrasls	2.16255	1.11274	5.06948e-05	0.000454938
Abhd2	2.16233	1.11259	8.93667e-11	2.85937e-09
Tlcd1	2.15812	1.10978	0.00958681	0.0377444
RGD1307315	2.15737	1.10927	0.000291956	0.00201768
Arhgef2	2.15638	1.10861	2.31582e-12	9.2761e-11
Emc1	2.15606	1.1084	3.94381e-12	1.51851e-10
Cmtm7	2.15602	1.10837	7.77074e-05	0.000657289
Bmp6	2.15487	1.1076	3.05751e-07	4.91612e-06
Adora1	2.15383	1.10691	3.56159e-06	4.43164e-05
Plekhg2	2.14924	1.10382	7.95475e-07	1.16372e-05
Camk1d	2.14908	1.10372	1.25863e-08	2.72679e-07
Odc1	2.14442	1.10059	1.21736e-11	4.32109e-10
Lrrn1	2.14364	1.10006	1.27378e-06	1.7737e-05
Foxred2	2.14314	1.09973	2.97719e-07	4.79668e-06
Proca1	2.14312	1.09971	2.54941e-08	5.16443e-07
Slc14a2	2.14178	1.09881	0.0102325	0.039697
Antxr1	2.14021	1.09776	9.75232e-05	0.000798565
RGD1359508	2.13997	1.09759	0.00293177	0.0143273
Stat5a	2.13743	1.09588	6.21301e-09	1.42157e-07
Hexim1	2.13664	1.09535	5.70336e-11	1.8547e-09
Dll1	2.13528	1.09443	0.00102224	0.00589826
Akna	2.13528	1.09442	0.00124344	0.00689443
Peli2	2.13443	1.09385	2.69794e-10	7.74415e-09
Lgr5	2.13149	1.09186	0.00291185	0.0142606
Lyrm7	2.12918	1.0903	1.19818e-09	3.10318e-08
Cd300a	2.12867	1.08995	0.000926055	0.00542599
Erbb3	2.12749	1.08915	0.0106078	0.0408143
Fhl2	2.12536	1.0877	2.53621e-05	0.000249495
Acpt	2.12279	1.08596	0.000957339	0.00558235
Sema5b	2.12096	1.08472	4.30852e-05	0.000394666
Lingo1	2.1205	1.0844	1.05223e-11	3.79423e-10
Ocln	2.11976	1.0839	3.77942e-06	4.67343e-05
Klf11	2.11537	1.08091	5.04422e-11	1.66417e-09
Trim24	2.11422	1.08012	0.000151206	0.00115712
Tp53inp1	2.11278	1.07914	1.7372e-07	2.95453e-06
Adam1a	2.11239	1.07888	5.32854e-09	1.237e-07
Ampd3	2.11147	1.07824	5.78258e-08	1.0908e-06
Cenpm	2.11113	1.07802	0.000207109	0.00152013
Rnd1	2.10522	1.07397	4.57692e-06	5.57718e-05
Foxk1	2.1041	1.0732	4.27041e-09	1.00903e-07
Lyplal1	2.10295	1.07241	2.42047e-07	3.97216e-06
Msi1	2.10095	1.07104	1.32371e-07	2.30555e-06
Cenpu	2.09994	1.07035	0.000231041	0.00167077
Capn3	2.09958	1.0701	0.00665418	0.0280601
Ehd1	2.09946	1.07002	6.56238e-09	1.49506e-07
Tmprss6	2.09932	1.06992	2.89033e-05	0.000279915
Fbxo32	2.09751	1.06868	2.63376e-07	4.29559e-06
Prkcd	2.09656	1.06802	0.00487536	0.0218084
Klhl25	2.09597	1.06762	0.00681005	0.0286491
Irf8	2.09416	1.06637	0.0131706	0.0486953
Ush2a	2.09414	1.06636	9.4045e-05	0.000776481
Napepld	2.09244	1.06518	4.18685e-05	0.000385074
Ppp2r2c	2.09173	1.06469	5.51765e-11	1.80168e-09
Dcdc2	2.09125	1.06436	0.00941593	0.0371728
Zbtb2	2.09041	1.06378	3.18002e-08	6.33692e-07
Neu2	2.09011	1.06358	0.00690407	0.0289451
Entpd3	2.08815	1.06223	0.0103815	0.0400791
Efs	2.08696	1.0614	0.00250153	0.0125804
Slc4a2	2.08602	1.06075	2.46632e-09	6.04305e-08
Sema3g	2.08563	1.06048	9.76654e-09	2.15406e-07
Dact2	2.08286	1.05856	4.22211e-09	9.99107e-08
Prox2	2.08242	1.05826	0.00368676	0.017294
Ccr10	2.08197	1.05795	0.000457564	0.00297351
Fbxo2	2.0785	1.05554	0.00332211	0.0159005
Mpp2	2.07776	1.05503	2.47679e-09	6.05938e-08
Cand2	2.07668	1.05428	0.000491113	0.00316333
Tgfb1i1	2.07658	1.05421	2.87607e-07	4.64318e-06
Agtr1a	2.07402	1.05243	0.00885468	0.0354946
Eml1	2.07193	1.05098	3.6099e-06	4.48124e-05
Ak4	2.07151	1.05068	4.8464e-05	0.000437798
Swap70	2.07124	1.0505	1.11297e-05	0.000122651
Crabp2	2.07082	1.0502	0.00022176	0.00161393
Bend7	2.07047	1.04996	9.09074e-07	1.30943e-05
Sfmbt2	2.06835	1.04848	0.00696396	0.0291654
Morn2	2.06734	1.04777	0.00353823	0.0167505
Cdon	2.06543	1.04644	2.19736e-08	4.52622e-07
Tgfbr1	2.06487	1.04605	5.22641e-08	9.92499e-07
Stk17b	2.06427	1.04563	0.000234898	0.0016925
Irak3	2.05841	1.04153	3.20736e-05	0.000307065
Il22ra2	2.05785	1.04113	0.0100906	0.0392919
Sertad3	2.05722	1.0407	0.00115151	0.00648418
Amhr2	2.05577	1.03968	0.000262328	0.00185035
Phyhd1	2.05402	1.03845	4.67818e-09	1.10211e-07
RGD1565844	2.05324	1.0379	0.00752278	0.0310156
Nipal2	2.05278	1.03758	5.33387e-10	1.45988e-08
Ebi3	2.05134	1.03657	0.00011956	0.000949717
Cited1	2.05049	1.03597	4.00762e-05	0.000371599
Kdm6b	2.0501	1.03569	6.02899e-10	1.63049e-08
Sox13	2.04746	1.03383	0.005998	0.0257994
Ntrk3	2.04679	1.03336	3.18753e-06	4.01968e-05
Gadd45a	2.04533	1.03233	0.000387508	0.00257939
Efcab1	2.04263	1.03042	0.00835104	0.0338167
Dpf3	2.04181	1.02985	4.71831e-05	0.000427769
Slc25a15	2.04025	1.02874	5.87188e-05	0.000517025
Dmrtc1a	2.03971	1.02836	0.0114627	0.0435348
Gadd45b	2.0374	1.02673	4.7819e-06	5.78704e-05
RGD1309079	2.03736	1.0267	1.30622e-06	1.81411e-05
Spata2	2.03662	1.02617	4.18029e-10	1.16419e-08
Gas2	2.03613	1.02583	7.21312e-05	0.000617347
Ppap2c	2.03421	1.02447	0.0129043	0.0478889
Ikbke	2.02978	1.02132	0.000945641	0.00551838
Fam38a	2.02977	1.02131	0.000913833	0.00536822
Col13a1	2.02953	1.02115	1.29218e-05	0.000139338
Aatk	2.02936	1.02103	1.34207e-10	4.12797e-09
Gfpt2	2.0251	1.01799	0.000590792	0.00370019
Vangl2	2.02474	1.01773	6.74913e-08	1.25379e-06
Phlda3	2.0243	1.01742	4.35471e-06	5.33914e-05
Atg10	2.02403	1.01723	5.00302e-06	6.02257e-05
Notch4	2.02296	1.01646	0.000164057	0.00124527
Nhlh1	2.02192	1.01573	1.21107e-10	3.78358e-09
Adora2b	2.02138	1.01534	1.62474e-05	0.000171104
Irf1	2.02088	1.01498	8.11758e-08	1.48374e-06
Ier5	2.02054	1.01474	5.93203e-06	6.99267e-05
Slc16a3	2.01917	1.01376	0.00148087	0.00803437
Hexim2	2.01693	1.01216	4.99293e-07	7.67126e-06
Myo3b	2.01607	1.01155	0.0046668	0.0210589
Il17rc	2.01603	1.01152	0.00281097	0.0138347
Lck	2.01387	1.00997	0.000140913	0.00109095
Cadm1	2.01382	1.00994	3.31368e-08	6.56216e-07
Ror2	2.01373	1.00987	6.86119e-05	0.000592971
Spef1	2.01342	1.00964	6.72824e-05	0.000582748
Bai2	2.01235	1.00888	2.47452e-06	3.20961e-05
Scn5a	2.01198	1.00861	0.00159639	0.0085503
Mgme1	2.01167	1.00839	6.33992e-05	0.000553942
St3gal5	2.01148	1.00826	4.24742e-10	1.18081e-08
Itpk1	2.01147	1.00825	3.46713e-09	8.266e-08
RT1-S2	2.01125	1.00809	0.0114142	0.0434022
Rnf165	2.01062	1.00764	4.64013e-10	1.28103e-08
Rwdd2a	2.00784	1.00564	0.00432647	0.0197756
Phf21b	2.00761	1.00548	0.00124794	0.00691452
Reep4	2.00682	1.00491	2.53085e-05	0.000249199
Lrrc38	2.00599	1.00432	0.000775875	0.00467879
Lhfpl2	2.0045	1.00324	0.00119768	0.006685
Gpr153	2.00409	1.00294	3.75622e-10	1.05161e-08
Spink4	2.00365	1.00263	0.00598559	0.025753
Prkag2	2.00305	1.0022	2.3273e-09	5.7289e-08
Rbm43	2.00226	1.00163	5.1419e-05	0.00045961
Adc	1.99981	0.999865	9.03356e-07	1.30502e-05
Mt1a	1.99968	0.99977	1.08704e-09	2.84311e-08
Btg1	1.9994	0.999564	9.49942e-10	2.50514e-08
Twist2	1.99576	0.996936	0.0110117	0.0420933
Vstm5	1.99544	0.996706	0.000267822	0.00188031
Nrros	1.99516	0.996508	5.14757e-05	0.00045961
Pde8b	1.99343	0.995253	0.0024272	0.0122609
Ush1g	1.99104	0.993525	0.00198553	0.0103116
Aox4	1.98979	0.992619	1.32993e-05	0.000142799
Map3k5	1.98937	0.992314	0.0028795	0.0141283
Stat2	1.98894	0.992003	1.62734e-09	4.10109e-08
Catsperd	1.98858	0.99174	0.00748804	0.0308925
Atf7ip2	1.98688	0.990505	0.0118428	0.0447644
Sulf2	1.98636	0.990128	6.13263e-06	7.21309e-05
S1pr5	1.98347	0.988025	4.49825e-05	0.000409327
Nfkbie	1.98164	0.986698	0.000139729	0.00108336
Igsf21	1.97896	0.984743	1.29241e-09	3.33635e-08
Syde1	1.97829	0.984255	0.00148849	0.00807021
Vash2	1.97744	0.983636	3.41265e-08	6.71634e-07
Caskin2	1.97641	0.982883	6.39132e-05	0.000557148
Tmem140	1.97566	0.982336	0.00177664	0.00938841
Sox6	1.97368	0.980886	0.000141675	0.00109522
Efhc1	1.96815	0.976843	0.00969181	0.0380072
Dhrs4	1.9677	0.976512	0.000440702	0.00288123
Sult2b1	1.96607	0.975317	4.43074e-07	6.90761e-06
Lrrc8d	1.96593	0.975212	1.439e-08	3.06425e-07
Rbfox3	1.96546	0.974868	8.73756e-09	1.94563e-07
Cacng2	1.96348	0.97341	3.50163e-08	6.87443e-07
F10	1.9625	0.972695	0.00240703	0.0121668
Chst11	1.95912	0.970208	5.37205e-06	6.39999e-05
Hyal1	1.95797	0.96936	0.000500635	0.00321661
Ino80c	1.95577	0.967736	1.40257e-08	3.00185e-07
Stk24	1.95546	0.967506	0.00859031	0.0346006
A3galt2	1.95451	0.966805	0.0133503	0.0491767
Bcar3	1.95193	0.9649	0.00163574	0.00872467
Fndc5	1.95085	0.964106	4.34014e-09	1.02399e-07
Ubash3b	1.94979	0.963319	3.80176e-05	0.00035583
Ccdc125	1.94711	0.961334	0.00922973	0.036583
Shisa6	1.94603	0.960536	0.0064017	0.0272325
Fads2	1.94543	0.960091	2.18153e-07	3.62837e-06
Limd1	1.94301	0.958293	0.00067559	0.00413997
Popdc2	1.94298	0.958269	0.0114748	0.0435703
Ralgps2	1.94297	0.95826	2.12912e-05	0.000214852
Enah	1.94084	0.95668	4.39149e-08	8.44817e-07
Oas1b	1.93794	0.954527	0.000916654	0.00538081
Gdf11	1.9364	0.953375	1.88192e-08	3.92733e-07
Stx18	1.93593	0.953027	4.21013e-08	8.13481e-07
Chek1	1.93548	0.952695	0.00213142	0.0109547
Fas	1.93328	0.951054	0.00490034	0.021883
Pygl	1.93223	0.950266	0.000406499	0.00269003
Mmp17	1.93131	0.94958	0.00504061	0.0223586
Slc26a4	1.92987	0.948505	0.0082829	0.0335921
Shisa7	1.92883	0.947729	1.99359e-07	3.35118e-06
Mpp5	1.92804	0.947136	8.90835e-08	1.60978e-06
Ptgds	1.92798	0.947091	1.43543e-05	0.000152684
Ptpru	1.92639	0.945899	8.27148e-06	9.42214e-05
Htr2c	1.92481	0.944717	0.00413867	0.0190707
Tmem150c	1.92392	0.944052	1.30333e-07	2.27504e-06
Padi2	1.9236	0.94381	0.00351222	0.0166522
Rab11fip1	1.92302	0.943374	0.00113159	0.0063924
LOC681383	1.92051	0.941486	0.00301087	0.0146733
Nxnl1	1.91934	0.940613	0.00497846	0.0221262
Dclre1c	1.91854	0.940007	5.0496e-09	1.18086e-07
Bfsp1	1.91797	0.939579	0.0133434	0.0491673
Kirrel3	1.917	0.938851	2.05036e-07	3.43933e-06
Smtn	1.91554	0.937754	3.6508e-06	4.52847e-05
Il17ra	1.91515	0.937461	6.10869e-06	7.19026e-05
LOC362863	1.91301	0.935847	0.00215703	0.011072
Ccdc134	1.91239	0.935376	7.90421e-05	0.000667513
Dhcr7	1.91124	0.934512	0.00753456	0.0310561
Stpg2	1.91029	0.933791	0.000526449	0.00336209
Pidd	1.90962	0.933287	0.0009435	0.00550993
Usb1	1.90862	0.932533	9.35682e-07	1.34289e-05
Gabbr2	1.90728	0.931515	5.32215e-08	1.00634e-06
Acadl	1.90707	0.931361	3.92348e-08	7.59942e-07
Lrrc23	1.90634	0.930805	0.00658744	0.0278378
Cat	1.90577	0.930375	0.00132642	0.00730103
Ppp2r5a	1.90553	0.930189	1.3028e-07	2.27504e-06
Banp	1.90523	0.929967	1.41639e-07	2.45621e-06
Tst	1.90516	0.929914	0.000495257	0.00318463
Serpinb1a	1.90294	0.928234	0.0125712	0.0469256
RGD1306119	1.9029	0.928201	5.05844e-07	7.76441e-06
Rnf32	1.90267	0.928029	6.74929e-07	1.00268e-05
Cdkl2	1.90259	0.927967	0.00178135	0.00940701
Fzd2	1.90212	0.927608	9.36462e-05	0.000773591
Fosl1	1.89816	0.924599	3.74437e-07	5.90704e-06
Egr4	1.89666	0.923459	0.00376603	0.0175984
Rgs8	1.89648	0.923327	0.00316023	0.0152841
Cdhr1	1.89587	0.922861	0.0013358	0.00733742
Phyhip	1.89553	0.9226	7.0272e-09	1.59183e-07
Sall2	1.89534	0.922459	4.84934e-09	1.13906e-07
Tgif2	1.89356	0.921104	0.0123798	0.0463285
Mknk2	1.89325	0.920864	1.28155e-08	2.76515e-07
Lrrc17	1.89296	0.920643	0.0037506	0.0175418
Insig1	1.89285	0.920562	2.92803e-07	4.72226e-06
Tmem181	1.88815	0.916976	4.25577e-08	8.21301e-07
Nbl1	1.88795	0.916823	0.00107714	0.00616051
Cntrob	1.88741	0.916406	0.000168997	0.00127788
Abhd14b	1.88706	0.916143	1.99181e-05	0.000203298
RGD1304595	1.88694	0.916048	0.0117772	0.044559
Glis2	1.88623	0.915509	5.9555e-08	1.12076e-06
Abcc3	1.88582	0.915192	0.000557281	0.00352361
Slc7a12	1.88554	0.914974	0.00176142	0.00931872
Unc5b	1.88538	0.914855	3.18987e-08	6.3486e-07
Hectd2	1.88359	0.913486	2.18043e-08	4.49717e-07
Flvcr2	1.88322	0.913201	0.0103938	0.0401169
Zfp238	1.88301	0.913044	0.00106043	0.00608551
Dscaml1	1.88153	0.91191	3.64079e-08	7.10378e-07
Lnx2	1.8809	0.911422	2.37601e-05	0.00023541
Traf2	1.88022	0.910905	5.80185e-06	6.85956e-05
Unc93b1	1.87786	0.909088	0.00631411	0.026926
Ugt1a5	1.87717	0.908559	1.39792e-05	0.000149293
Rnf39	1.87684	0.908309	5.11917e-07	7.82741e-06
Pde1b	1.87622	0.907831	6.79847e-08	1.26149e-06
Hells	1.87494	0.906846	0.00360439	0.0169896
Neurod2	1.87453	0.906529	1.31204e-08	2.8271e-07
Il17rb	1.87418	0.906259	0.00307782	0.0149491
Gem	1.8728	0.905197	9.8148e-06	0.000109603
Srebf1	1.872	0.904577	0.000439068	0.0028721
Hmox2	1.87171	0.904358	0.00072691	0.00441619
RGD1565033	1.87004	0.903066	4.36726e-06	5.3504e-05
Slc6a1	1.86851	0.901889	0.000107085	0.000867038
Fam194a	1.86705	0.900762	0.010063	0.0392209
Btg3	1.86552	0.89958	5.5112e-05	0.000489604
B3gnt2	1.86412	0.898495	0.000357964	0.00241508
Acot2	1.86391	0.898333	7.13961e-05	0.000612373
Jade1	1.86139	0.89638	1.64108e-05	0.000172595
Slc25a2	1.85986	0.895196	0.00472326	0.0212593
Pqlc2	1.85957	0.89497	0.000147558	0.00113356
Cxxc5	1.85636	0.892475	3.02755e-08	6.0635e-07
Pear1	1.85631	0.892441	0.000803576	0.00481661
Trim14	1.85576	0.892011	0.00127721	0.00705702
Rell1	1.85221	0.889245	0.00155061	0.00833599
Tnip2	1.85142	0.888632	7.88506e-05	0.00066625
Adam10	1.85081	0.888156	5.16917e-08	9.85216e-07
Dusp2	1.85021	0.887692	0.00586019	0.0252818
Acvr2a	1.85013	0.887625	2.10601e-07	3.52153e-06
Mertk	1.85004	0.887554	0.00567578	0.0246265
Pappa	1.84951	0.88714	1.0986e-07	1.94214e-06
Mepce	1.84798	0.885948	2.27841e-07	3.76233e-06
Fhl4	1.84778	0.885795	0.0037128	0.0174008
Adam10	1.84516	0.883747	2.46791e-08	5.01851e-07
Zbed3	1.84496	0.883589	7.3838e-06	8.50233e-05
Slc29a1	1.84344	0.882397	0.000301536	0.00207308
Layn	1.84336	0.882335	0.00347792	0.0165339
Myd88	1.84331	0.882299	0.0018032	0.00951375
Ngfr	1.84312	0.88215	2.08347e-06	2.76555e-05
Arvcf	1.84131	0.880734	1.36322e-07	2.37176e-06
H3f3b	1.83941	0.879245	1.54396e-08	3.26924e-07
Smarcd2	1.83901	0.87893	8.18205e-08	1.49381e-06
Camkk1	1.83782	0.877993	5.44423e-07	8.27668e-06
Bag3	1.83628	0.876785	0.00559528	0.0243557
Khk	1.83614	0.876677	3.328e-06	4.17036e-05
Rasa3	1.83568	0.876314	3.90143e-08	7.56592e-07
Ddr1	1.83521	0.875947	1.11614e-07	1.96772e-06
Ntng2	1.83445	0.875344	9.45724e-08	1.69357e-06
Snx33	1.83143	0.872968	0.0100719	0.0392366
Nr1h3	1.83142	0.872959	0.00151986	0.00820672
Runx1	1.8296	0.87153	0.00682284	0.0286877
Piwil2	1.8294	0.87137	0.000488651	0.00315251
Trpm2	1.82681	0.86933	0.000273133	0.00191054
Ddr1	1.82593	0.868628	1.43061e-07	2.47816e-06
Gltscr1l	1.82389	0.867017	1.63918e-07	2.80282e-06
Gldc	1.82212	0.865618	0.00021973	0.00160282
Abcb1a	1.82159	0.865197	0.00303484	0.014768
LOC691849	1.82116	0.864859	0.00233201	0.0118289
Elf1	1.82084	0.864607	2.41007e-05	0.000238488
Sort1	1.81971	0.863706	4.60958e-08	8.85284e-07
Echdc2	1.81937	0.863442	0.00195705	0.0101869
Traf3	1.8166	0.861241	3.28352e-07	5.25826e-06
Nfic	1.81611	0.860849	5.06361e-05	0.000454738
Calb1	1.81226	0.857791	7.68042e-05	0.000651035
Fat2	1.81072	0.856567	0.000448278	0.00292272
Hmox2	1.80904	0.855226	0.00104353	0.00600367
Hist3h2a	1.80861	0.854879	8.3926e-05	0.000702787
Slc29a3	1.80861	0.854879	0.00116889	0.00656345
Sox4	1.80821	0.854562	2.35199e-05	0.000233466
Star	1.80804	0.854428	0.00431826	0.0197495
Fkbp5	1.80794	0.854346	7.99988e-07	1.16862e-05
Ntf3	1.80774	0.85419	0.000160307	0.00122088
Zfp39	1.8076	0.854078	3.70071e-06	4.58681e-05
Asic2	1.80719	0.853746	6.34894e-07	9.5246e-06
Mcm8	1.80701	0.853606	0.000588893	0.0036912
Atad2	1.80618	0.852941	2.94954e-05	0.000285475
Phactr2	1.80582	0.852656	0.0110661	0.0422592
Abca1	1.80558	0.852462	0.0132678	0.0489329
Rreb1	1.80515	0.852116	0.0017126	0.00910221
Plk2	1.80365	0.850919	3.15824e-05	0.000303642
Pyroxd2	1.80149	0.849189	0.000186218	0.00138311
Cdk17	1.79994	0.847951	2.52716e-07	4.13445e-06
Ldb3	1.79976	0.847805	0.00117358	0.00658746
Smad9	1.79958	0.847662	0.000203991	0.00150179
Nfkbia	1.79902	0.847212	2.23559e-05	0.000224058
Trim65	1.79871	0.846966	7.36637e-05	0.000628771
Akap2	1.79658	0.845255	0.00264265	0.0131488
Igfbp4	1.79602	0.844803	5.37692e-06	6.39999e-05
Lmo2	1.79582	0.844642	0.000127734	0.00100506
Tsga10	1.79499	0.843975	6.118e-05	0.00053632
Kcnj12	1.7945	0.84358	1.75458e-06	2.37055e-05
Plcd4	1.79413	0.843288	5.24904e-05	0.000468145
Oprm1	1.79402	0.843199	7.02557e-07	1.04023e-05
Oprm1	1.7939	0.843097	7.0367e-07	1.04091e-05
Myh14	1.79217	0.841706	2.01089e-05	0.000204589
Ficd	1.79101	0.840771	1.97862e-05	0.000202081
Epn3	1.79064	0.840474	3.27993e-05	0.000313258
Fli1	1.78743	0.837885	0.0127635	0.0474994
Pou2f2	1.78707	0.837592	0.0106887	0.041066
Serinc5	1.78619	0.836884	8.60467e-05	0.000719408
Fam181b	1.78528	0.836154	2.88958e-05	0.000279915
Mpp4	1.78495	0.835887	0.000859976	0.00510464
Fam110b	1.78475	0.835719	1.45131e-05	0.000154269
Gfral	1.78441	0.835448	0.0103729	0.0400557
Hist3h2ba	1.78278	0.834131	1.26515e-06	1.76478e-05
Ifit2	1.78245	0.833861	0.0023467	0.0118996
Ugt1a6	1.78233	0.833765	4.35921e-05	0.000398621
Zbtb8a	1.78191	0.833422	1.1816e-05	0.000128874
Zfpm1	1.78106	0.832733	1.00936e-06	1.43739e-05
Acot1	1.77885	0.830948	0.0014288	0.00777843
Zfp518a	1.77793	0.830201	6.09626e-06	7.18095e-05
Peli1	1.77783	0.830118	6.99163e-06	8.1154e-05
Ugt1a6	1.77739	0.829764	4.27154e-05	0.000392183
Wscd1	1.77534	0.828092	1.81889e-05	0.000188356
Snta1	1.77225	0.825584	4.0694e-06	5.01251e-05
Slitrk4	1.77112	0.824665	0.000527264	0.00336594
Foxp2	1.77081	0.824412	0.000718184	0.004369
Kank2	1.76999	0.82374	0.000284098	0.00197367
Timeless	1.76992	0.823686	0.0031051	0.0150495
Rnf103	1.76962	0.823443	2.8021e-07	4.52836e-06
Ugt1a3	1.76882	0.822785	9.52856e-05	0.000784688
Ddah2	1.7686	0.822609	0.00366399	0.0172076
Sec14l2	1.76857	0.822587	4.32195e-05	0.000395669
Slc2a12	1.76817	0.82226	0.000126862	0.000998689
Ppp1r14c	1.76781	0.821962	1.27735e-05	0.000137992
Hells	1.7655	0.820077	0.00100396	0.00580969
RGD1562229	1.76448	0.819241	0.00798683	0.0326136
Prkab2	1.76447	0.819235	3.75624e-05	0.000351984
Odf2l	1.76443	0.819206	4.79604e-06	5.79829e-05
Slc16a11	1.76353	0.818463	0.00374297	0.0175112
Zbtb46	1.76316	0.818163	0.000178763	0.0013365
Tepp	1.76276	0.81784	0.000711071	0.00433235
Ikzf2	1.75949	0.81516	3.48627e-05	0.000330189
Harbi1	1.75894	0.814704	0.000372913	0.00250003
Ehd2	1.75513	0.811577	0.0130656	0.0483971
Lmo2	1.75513	0.811575	0.000173945	0.00130599
Sh3rf1	1.75452	0.811076	0.000305637	0.00209764
Gan	1.75117	0.808317	0.00730011	0.0302826
Slc12a8	1.75097	0.808158	0.000233582	0.00168608
Rbm11	1.74988	0.80726	0.00138008	0.00756501
Ccbl1	1.74985	0.807228	1.53486e-06	2.09506e-05
Cd59	1.74977	0.807165	0.000676812	0.00414586
Zbtb1	1.74544	0.803592	3.99528e-05	0.000370887
Pard3	1.74522	0.803411	5.48797e-05	0.000488085
Agpat3	1.74465	0.802935	3.02087e-07	4.86213e-06
Cplx2	1.74435	0.802692	9.49225e-07	1.35743e-05
Pex11a	1.74225	0.800955	0.00597114	0.025714
Arpp21	1.74213	0.800853	1.76729e-05	0.000183757
Syt4	1.74158	0.800397	2.8872e-06	3.67005e-05
Lmo2	1.74051	0.79951	0.000156223	0.00119206
Cmpk2	1.74031	0.799347	0.00356764	0.0168697
Hist3h2bb	1.73975	0.798881	2.537e-05	0.000249495
Hdac1l	1.73858	0.797906	9.04213e-05	0.000751243
Lta4h	1.73801	0.797434	7.24867e-06	8.38316e-05
Foxp1	1.73279	0.793093	5.26329e-05	0.000469153
Aoc2-ps1	1.73232	0.792704	0.00322008	0.0155169
Zeb1	1.73231	0.792697	1.52603e-06	2.08478e-05
Ntf3	1.73152	0.792042	0.000426442	0.00279987
Ntf3	1.73152	0.792042	0.000426442	0.00279987
Nuak2	1.73082	0.791459	0.00172735	0.00916526
Afap1	1.73034	0.791053	2.01078e-05	0.000204589
Grtp1	1.7284	0.789438	3.02491e-05	0.000292108
Sphk1	1.72806	0.789157	0.000221018	0.00161
Grhpr	1.7221	0.784169	0.00040684	0.00269117
Dpf1	1.72208	0.784149	0.000301095	0.00207094
Grtp1	1.72155	0.783706	3.48496e-05	0.000330189
Cntf	1.72039	0.782736	0.00182155	0.00958829
Ugt1a7c	1.72024	0.78261	8.12294e-05	0.000684168
Nxph1	1.72013	0.782514	0.00926597	0.0367175
Zbtb7b	1.71959	0.782061	0.000178472	0.00133556
Oaf	1.71956	0.782043	0.0131136	0.0485412
Brinp2	1.71901	0.781578	2.37008e-05	0.000234968
Ugt1a8	1.71896	0.781534	7.24843e-05	0.000619702
Timp2	1.71817	0.780877	1.39198e-06	1.92229e-05
Eci2	1.71773	0.780501	5.65305e-06	6.6886e-05
Kcnq1	1.71569	0.778786	0.00691593	0.0289871
Sphk1	1.71522	0.778397	0.000267397	0.0018782
Mvp	1.7152	0.778381	0.00503799	0.0223533
Rhbdl3	1.71346	0.776912	0.000977698	0.00567836
Ephb2	1.71267	0.776243	2.608e-06	3.369e-05
Acacb	1.71131	0.775098	0.00514789	0.0227394
Arhgef3	1.71118	0.774989	3.12046e-06	3.94448e-05
Acaa2	1.70993	0.773935	1.21443e-05	0.000131822
Itga6	1.70918	0.773302	0.010361	0.0400294
Tsc22d4	1.70835	0.772601	6.8264e-06	7.95263e-05
Rtkn	1.70777	0.772111	0.000119625	0.000949717
RGD1560108	1.7064	0.770955	2.20718e-06	2.91275e-05
Plxdc2	1.70538	0.770093	0.00177708	0.00938841
Sphk1	1.70535	0.770066	0.000267403	0.0018782
Secisbp2	1.70494	0.769724	7.00359e-06	8.12334e-05
Sema4c	1.70427	0.769156	2.03197e-06	2.70396e-05
Myt1l	1.70389	0.768834	1.16959e-05	0.000127827
Crlf1	1.7038	0.768757	0.00334034	0.0159666
Rps6ka1	1.70211	0.767321	1.70376e-06	2.30974e-05
Zfp667	1.70118	0.766533	1.12187e-05	0.000123517
Tmtc4	1.70067	0.766106	1.71607e-05	0.000179297
Tsku	1.70045	0.765914	0.000467776	0.0030312
Dusp8	1.70034	0.765822	1.3332e-06	1.84835e-05
Snai1	1.6972	0.763154	0.00954767	0.0375996
Cpxm2	1.69693	0.762927	0.000207152	0.00152013
Sipa1l3	1.69626	0.76236	4.75591e-06	5.76792e-05
Ugt1a9	1.69587	0.762025	9.54318e-05	0.000785078
Pxmp4	1.69456	0.760915	9.43765e-05	0.000778668
Bscl2	1.69441	0.760786	2.85985e-06	3.64694e-05
Maff	1.69435	0.760729	3.52771e-05	0.000333716
Cebpg	1.69387	0.760323	0.000380681	0.00254566
Ppp1r10	1.69291	0.759506	3.19028e-06	4.01995e-05
Setd7	1.69164	0.758421	1.74929e-05	0.000182288
Rnf181	1.6905	0.757452	1.15115e-05	0.000126246
Tmem178a	1.69003	0.757046	3.44862e-06	4.30454e-05
Dfnb31	1.6891	0.756257	0.00579715	0.0250711
Scrn3	1.68904	0.756205	0.000120667	0.000957032
Slc12a7	1.68806	0.75537	0.01033	0.0399777
RGD1312005	1.68736	0.754766	2.05705e-05	0.000208086
Rars2	1.68602	0.753623	7.5095e-05	0.000638305
Man1c1	1.68582	0.75345	5.64627e-06	6.6886e-05
Sned1	1.68466	0.752455	1.41859e-05	0.000151196
Traf3ip2	1.6827	0.750774	0.00018922	0.00140148
Cmtm6	1.68119	0.749485	0.0132325	0.0488563
Smarcal1	1.68078	0.749133	0.000254056	0.0018054
Rnaseh2b	1.68028	0.748699	0.000136083	0.00105974
Pkp2	1.68011	0.748558	0.0136166	0.0498805
Necab3	1.67989	0.748367	0.000862184	0.00511584
Uros	1.67872	0.747363	0.00126484	0.00699115
Adarb2	1.67866	0.747309	0.00380486	0.0177538
Wipf3	1.67668	0.74561	0.00181548	0.00956269
Gpcpd1	1.6758	0.744846	0.000184839	0.00137415
Cyp7b1	1.6733	0.742693	0.000204195	0.0015026
PVR	1.67264	0.742125	0.000832485	0.00495786
Catsper2	1.67151	0.741154	0.000885094	0.00523031
Rap1gap	1.67128	0.740955	0.000210864	0.00154524
Pknox1	1.67094	0.74066	0.0090613	0.0360502
Idh1	1.66965	0.739548	6.36056e-05	0.000555396
Hsdl2	1.66633	0.736675	4.87702e-05	0.00044015
Pigp	1.66491	0.735444	0.000249117	0.00177688
Nrsn2	1.66253	0.73338	0.000178766	0.0013365
LOC100362431	1.66099	0.732046	0.00178767	0.00943494
Naaladl1	1.66077	0.731852	0.000109259	0.00088162
Plag1	1.66048	0.731599	0.00689329	0.0289227
Sh3bp1	1.66044	0.731564	0.0113961	0.0433439
Neto1	1.65806	0.729494	0.00352242	0.0166906
Wfs1	1.65626	0.727925	0.000300332	0.00206918
Oplah	1.65444	0.726345	3.39565e-05	0.000322759
Radil	1.65416	0.726102	0.00746303	0.0308012
Lcat	1.6537	0.7257	0.00884499	0.0354737
Abcb1b	1.65356	0.725576	7.39069e-05	0.000630508
Sema4d	1.6531	0.725177	0.000372471	0.00249917
Nedd4l	1.65271	0.724835	1.00276e-05	0.000111744
Tmem200a	1.65252	0.724664	0.000124453	0.00098318
Stk35	1.65239	0.724558	0.000173458	0.00130294
Dusp12	1.65216	0.724357	0.000291612	0.00201618
Spock1	1.6511	0.723426	6.78638e-05	0.00058705
Cbln3	1.65087	0.723225	0.000546852	0.00347009
RGD1309594	1.6499	0.722376	0.000241752	0.00173325
Sil1	1.64907	0.721652	0.000179223	0.00133803
Tmem151a	1.64901	0.721596	8.65293e-06	9.80044e-05
Foxp4	1.64868	0.721309	0.00405534	0.0187574
Dusp7	1.64748	0.720263	0.000291268	0.00201468
Ezr	1.6472	0.720018	0.00256409	0.0128382
Golim4	1.64601	0.718974	0.000471713	0.00305214
Letm2	1.64591	0.718888	2.02065e-05	0.000205426
Cnih2	1.64467	0.7178	0.000113254	0.000907741
Ptrf	1.64422	0.717405	0.00705263	0.0294746
Cspg5	1.64313	0.716446	0.000735394	0.00446004
Spice1	1.64109	0.71465	0.000132737	0.00103956
Ube2ql1	1.64096	0.714542	1.23075e-05	0.00013332
Tbc1d2	1.64022	0.713888	0.00022047	0.00160748
Unc5c	1.63828	0.712186	0.00799275	0.0326234
Ipcef1	1.63773	0.711701	0.00809519	0.0329653
Tgfbi	1.63739	0.711401	0.00948651	0.0374329
Nol3	1.63643	0.710551	0.00040701	0.00269117
Crnkl1	1.63579	0.709989	0.000201779	0.00148757
Zfp521	1.63366	0.708111	5.03725e-05	0.000452817
Slc27a1	1.63255	0.707128	1.64626e-05	0.000173026
Ssbp3	1.63187	0.706529	1.81936e-05	0.000188356
Kcnip1	1.63137	0.706084	0.0027358	0.0135269
RGD1311863	1.6313	0.706023	0.000243746	0.0017444
Slc12a2	1.62724	0.702426	1.34752e-05	0.000144299
Lmo4	1.62563	0.701	8.03559e-05	0.000677529
Plekhf2	1.62462	0.700105	0.00138992	0.00760716
Prkcb	1.62376	0.699337	2.85072e-05	0.000276753
Ddah2	1.62303	0.69869	0.000294087	0.00203153
Slc25a30	1.62298	0.698645	0.000207048	0.00152013
Cyp1b1	1.62253	0.698244	0.00126349	0.00698852
Rab34	1.62181	0.697604	0.000412549	0.00272327
Sowahc	1.62053	0.696464	0.00139112	0.00760716
Cry2	1.62037	0.696326	1.33489e-05	0.000143235
Clmn	1.61887	0.694985	6.27497e-05	0.000548568
Ppp1r15a	1.61885	0.694973	8.37887e-05	0.000702376
Tpst1	1.61818	0.694374	2.6749e-05	0.000261745
Rps6ka3	1.61777	0.694004	0.00010126	0.000824073
Rsph10b	1.61702	0.693339	0.00724932	0.0301126
Zbtb39	1.61675	0.693099	0.000170007	0.00128308
Nnat	1.61654	0.69291	1.0015e-05	0.000111682
Brpf1	1.61612	0.692535	1.6721e-05	0.000175048
Fam53b	1.6156	0.69207	7.77031e-05	0.000657289
Plcb3	1.61532	0.691823	0.00606962	0.026016
2014-09-09	1.61449	0.691077	0.00490992	0.0219134
Kif13a	1.61385	0.690506	0.000255804	0.00181221
Cdk2ap2	1.61306	0.689803	0.00482602	0.0216239
Zfp786	1.61265	0.689433	0.00112185	0.00634409
Lrrc48	1.61226	0.689088	0.000972963	0.00565533
Hopx	1.61075	0.687732	0.000109274	0.00088162
Cspg5	1.61014	0.687189	0.00287385	0.0141049
Slc12a5	1.61009	0.687145	0.000222224	0.00161656
Rnd2	1.60906	0.68622	5.0939e-05	0.000456356
Adam15	1.60722	0.684568	0.00104597	0.00601122
Cacna1d	1.6056	0.68311	2.03716e-05	0.0002066
Srsf3	1.60557	0.683082	1.40985e-05	0.000150384
Ap5b1	1.60494	0.682518	0.000794211	0.00477127
Ankrd39	1.60452	0.68214	0.00250956	0.0126049
Tifa	1.604	0.681677	0.00504796	0.022385
Igf1r	1.60351	0.681236	0.00144569	0.00785959
Klf16	1.60142	0.679351	0.00111279	0.00629962
Ddah2	1.60089	0.678876	0.00438749	0.0199857
Nudt18	1.60045	0.678474	0.000649858	0.00401634
Ofd1	1.60009	0.67815	0.000143275	0.00110493
Podxl	1.59957	0.677686	0.00311065	0.0150718
Abr	1.59946	0.677583	1.46788e-05	0.000155743
Bok	1.59942	0.677547	8.82721e-05	0.000736079
Kbtbd11	1.59892	0.677098	1.84696e-05	0.000190801
Cep41	1.59873	0.676927	0.000632142	0.00392247
LOC100911576	1.59785	0.676133	1.58202e-05	0.000167123
Hnrnpc	1.59785	0.676133	1.58202e-05	0.000167123
Junb	1.59777	0.676063	0.00476954	0.0214178
Lat	1.59714	0.675492	0.0073791	0.0305579
Itpkc	1.59629	0.674723	0.000145056	0.00111595
Tmem106c	1.59614	0.674589	0.00117984	0.00661094
Arpp21	1.59478	0.673354	0.000727053	0.00441619
Ttc7a	1.59453	0.673132	0.000486028	0.00313797
Slc10a1	1.59414	0.672778	0.00959428	0.0377551
Stx6	1.59378	0.672448	7.48358e-05	0.000637066
Rbm48	1.59353	0.672224	0.000832754	0.00495786
Kcnk3	1.59164	0.670517	6.58368e-05	0.000571252
Pcbp4	1.59141	0.67031	2.47175e-05	0.000244287
Mks1	1.5913	0.670208	0.0024761	0.0124722
Sp110	1.58953	0.6686	0.000352831	0.0023842
Rasgrp2	1.5871	0.666392	0.0107966	0.0414003
Lctl	1.58677	0.666089	0.00357886	0.0168955
Ostf1	1.58646	0.665812	0.00804521	0.0328207
Vcl	1.58554	0.664971	0.0120248	0.0453122
Dnmt3b	1.58361	0.663221	0.00404426	0.0187218
Cabin1	1.58328	0.662912	0.00023855	0.00171245
Vgll4	1.58194	0.661694	0.000699778	0.00426682
RGD1309492	1.58178	0.661553	3.65628e-05	0.000344325
Xbp1	1.58168	0.661455	0.00950666	0.0374845
Ttc30a1	1.57922	0.659212	0.00716416	0.0298324
Tdrp	1.57744	0.657586	0.0103565	0.0400294
Synm	1.57744	0.657584	5.34824e-05	0.000476458
Cela2a	1.57742	0.657569	0.00492128	0.0219309
Ier2	1.57714	0.657314	0.000179571	0.00134
Nfatc2ip	1.57544	0.655752	0.0045147	0.0204947
Rph3a	1.57423	0.654648	0.00745015	0.030756
Bicd2	1.57343	0.653914	3.20557e-05	0.000307065
Ppp1r3c	1.57337	0.653862	0.00357247	0.0168822
Bicd2	1.57331	0.653804	3.21521e-05	0.000307631
Peak1	1.57321	0.653711	0.000278705	0.00194504
Atf7	1.5723	0.652875	0.000482438	0.00311606
Nr1d1	1.57164	0.652266	3.70139e-05	0.00034787
Cdkn1a	1.57115	0.651817	0.0048791	0.0218187
Cebpa	1.57096	0.651648	0.00229234	0.0116503
Kcnab2	1.5703	0.651037	0.000106478	0.000863445
Tiam1	1.57011	0.650865	5.84555e-05	0.000515277
Bmp1	1.56941	0.650222	0.0107155	0.0411488
Map3k4	1.5687	0.649566	0.000116466	0.000929544
Ugt1a2	1.568	0.648926	0.00244932	0.0123569
Snn	1.56604	0.647125	0.00574975	0.0248999
Npat	1.566	0.647087	8.85185e-05	0.000737747
Rnf144a	1.56481	0.645985	0.00974371	0.0381731
Slx4ip	1.56289	0.644213	0.00364738	0.017155
Dlg1	1.56255	0.6439	0.00439964	0.020018
Parp2	1.56242	0.643778	0.000748642	0.00453693
Ralgds	1.56216	0.643544	9.53769e-05	0.000785033
Hes6	1.56208	0.643468	0.000106977	0.000867038
Kcnip1	1.56179	0.643201	0.00481976	0.0216081
Npepl1	1.56051	0.642021	0.000650341	0.00401776
Efna2	1.56003	0.641572	0.00593468	0.0255893
Elovl1	1.55784	0.639546	0.00200537	0.0104044
Rab30	1.55704	0.638802	0.00109529	0.0062249
Il6r	1.55652	0.638328	9.85984e-05	0.000804883
Nfat5	1.55566	0.637528	8.36946e-05	0.000701957
Rffl	1.55556	0.637432	0.0027487	0.013566
Sesn3	1.55486	0.636782	0.00066058	0.00406208
Ppm1d	1.55296	0.635023	0.000141503	0.00109498
Slc7a10	1.55195	0.634083	0.00162049	0.00865606
Nek6	1.55159	0.633752	0.000118457	0.000942321
Pnma3	1.5514	0.633573	0.000269541	0.00188904
Ttc30b	1.55125	0.633428	0.00990917	0.0387259
LOC100125368	1.5512	0.633383	0.00221646	0.0113259
RGD1306941	1.55068	0.632905	0.00154916	0.00833381
Fjx1	1.55	0.632267	0.0024376	0.0123056
Lipe	1.54902	0.631358	0.0025699	0.0128592
Srxn1	1.54864	0.631002	0.000189439	0.00140245
Pex26	1.54843	0.630809	0.00132157	0.0072769
Abcg1	1.54828	0.630665	8.25545e-05	0.000693493
Dcakd	1.54661	0.629109	0.00017482	0.00131131
Csad	1.54598	0.628521	0.000305146	0.00209518
Hcn4	1.54588	0.628427	0.00813987	0.0331219
Znfx1	1.54508	0.627684	0.000104268	0.000847248
Pdrg1	1.54505	0.62765	0.00016139	0.00122795
Usp22	1.54459	0.627221	7.41541e-05	0.000631939
Nek6	1.54403	0.6267	0.000140127	0.00108539
Nr3c1	1.54372	0.626413	0.000148444	0.00113926
Ankrd13a	1.54369	0.626383	0.000108518	0.000876854
Prr5	1.54366	0.626359	0.00138295	0.00757809
Orc3	1.54243	0.625208	0.000254862	0.00180787
Xpo1	1.53788	0.620947	8.90314e-05	0.000740889
Slc30a1	1.53607	0.619242	0.000307347	0.00210569
Csad	1.53535	0.618565	0.000385202	0.0025664
Dhx16	1.53485	0.618101	0.000174781	0.00131131
Cntln	1.5346	0.617863	0.0026271	0.0130918
Gpr155	1.53429	0.617569	0.000281852	0.0019615
Kcnk2	1.53424	0.617528	0.000957656	0.00558235
Avpi1	1.533	0.616354	0.00137263	0.00752934
Crtc1	1.53044	0.613942	0.00184908	0.00971713
Nr1d1	1.52904	0.612624	0.000107293	0.000868278
Osbpl6	1.52576	0.609529	0.000170242	0.00128425
Prkaa1	1.52542	0.609203	0.0094446	0.0372768
Col5a1	1.52533	0.60912	0.00212342	0.0109242
RGD1306820	1.52233	0.606278	0.000166306	0.0012609
Twf2	1.52174	0.605722	0.00743889	0.0307401
Atp6v0a4	1.52115	0.60516	0.000971449	0.00565032
Phf7	1.52105	0.605067	0.00100872	0.00583087
Ganc	1.52014	0.604208	0.000370984	0.00249235
Hdac1	1.51903	0.603155	0.000409879	0.00270677
Cdkn2c	1.5182	0.602358	0.00577925	0.0250141
Spats2l	1.51786	0.602037	0.00725522	0.030123
Slc22a15	1.51579	0.600067	0.00108756	0.00619221
Wnk3	1.51412	0.598475	0.00360477	0.0169896
Abcc9	1.51278	0.5972	0.000792511	0.00476539
Stard10	1.51175	0.596217	0.00214001	0.0109918
Hspb11	1.51158	0.596053	0.00420336	0.0193017
Fndc7	1.5109	0.595407	0.0134282	0.0493552
Fbxl13	1.50949	0.594061	0.00252422	0.0126705
Tcf3	1.50579	0.59052	0.00118419	0.00662829
Pard6g	1.50481	0.589583	0.000878883	0.00519747
Lasp1	1.50472	0.589492	0.000264586	0.00186088
Limk1	1.50429	0.589084	0.00412341	0.0190114
Socs4	1.50391	0.588715	0.00542849	0.0237349
Thap6	1.50218	0.58706	0.00659336	0.0278481
Bid	1.50148	0.586382	0.00100067	0.00579274
Map4k4	1.50099	0.585915	0.00028759	0.00199531
Samd14	1.50006	0.585017	0.000283266	0.00197016
RGD1562747	1.49874	0.583752	0.00833012	0.0337492
Slc25a42	1.4987	0.583715	0.000776387	0.0046801
Itpr2	1.49833	0.583353	0.00643452	0.0273295
Zbtb10	1.49832	0.58335	0.00143341	0.00779817
Grip1	1.49718	0.582247	0.00277267	0.0136653
AA926063	1.49667	0.581761	0.00324007	0.015599
Sntb2	1.49561	0.58073	0.00900997	0.0359449
Baiap2	1.49548	0.580605	0.00049419	0.00318117
Ndst1	1.49496	0.580111	0.000935054	0.00547065
Jade2	1.49475	0.579909	0.00247767	0.0124762
Kdm3a	1.49376	0.578951	0.000396436	0.00262891
Cd63	1.49354	0.578732	0.000237748	0.00170994
Zbtb44	1.49228	0.57752	0.00124026	0.00688027
Dhcr24	1.49213	0.577373	0.000817297	0.00488574
Inha	1.49209	0.57733	0.00383587	0.0178618
Stk3	1.49166	0.576922	0.00529687	0.0232489
Prrt1	1.49132	0.576587	0.000362957	0.00244606
Xrcc6	1.48998	0.575296	0.000798887	0.00479574
Myh9	1.48859	0.573946	0.0115838	0.043942
Carf	1.48852	0.573874	0.00372473	0.0174413
Hipk1	1.48691	0.572317	0.000300448	0.00206918
Slc16a6	1.48663	0.572043	0.00167689	0.00892432
Plekhh1	1.48644	0.571858	0.00468875	0.0211399
Man1a1	1.48571	0.571157	0.00827776	0.0335884
Rcan3	1.48501	0.570469	0.00232246	0.011788
Vav3	1.48438	0.569858	0.0134144	0.0493331
Csf1	1.48388	0.569378	0.00163712	0.00872727
Pbx2	1.48331	0.568823	0.00211954	0.0109113
Zfp36l2	1.48263	0.568158	0.00922497	0.0365788
Unc13c	1.48251	0.568039	0.0126583	0.0471854
RGD1561648	1.48178	0.567328	0.0129974	0.0481782
Nub1	1.48154	0.567097	0.000363017	0.00244606
Tmco6	1.48016	0.565757	0.0042841	0.0196215
Nfkbil1	1.47967	0.56528	0.00202491	0.0104819
Akap12	1.47961	0.565215	0.000349866	0.00236848
Zfp367	1.47749	0.563146	0.00264195	0.0131488
Zfyve28	1.47655	0.562227	0.00511416	0.0226155
Phyhipl	1.47498	0.560693	0.000644336	0.00398854
Akap12	1.47487	0.560586	0.000385234	0.0025664
Nfkb1	1.47476	0.560485	0.00109218	0.00620947
Oser1	1.47384	0.559583	0.001098	0.00623807
Ankrd6	1.47323	0.558981	0.00333001	0.0159259
Zmynd8	1.47176	0.557542	0.000414783	0.00273574
Lrrn3	1.47149	0.557275	0.000714038	0.0043471
Map3k2	1.47138	0.557171	0.00659541	0.0278492
Tm7sf2	1.47134	0.557135	0.00641568	0.0272713
Tmem41b	1.47056	0.55637	0.00521336	0.0229584
Nfe2l2	1.46997	0.555786	0.000781774	0.00471079
Pth1r	1.46934	0.555165	0.00582898	0.0251608
Cep76	1.4692	0.555029	0.00906842	0.0360695
Hunk	1.46814	0.553992	0.00738931	0.0305843
Dopey2	1.46727	0.553129	0.000578227	0.00362578
Cdh22	1.46709	0.552958	0.00658138	0.0278269
Tspyl2	1.46702	0.552893	0.000630733	0.00391794
Capn5	1.46568	0.551572	0.000892792	0.00526797
Cd2ap	1.46528	0.551179	0.00202163	0.0104751
Ncapd3	1.46519	0.551088	0.00226733	0.0115424
Bfar	1.46432	0.550231	0.00105056	0.00603539
Syne3	1.46387	0.549785	0.0063853	0.0271858
Tm7sf3	1.46334	0.549262	0.00108391	0.00618132
Cabp1	1.46209	0.548034	0.0112184	0.0427599
Dck	1.45967	0.545643	0.00954237	0.037588
Mrpl10	1.45963	0.545602	0.0011279	0.00637606
Nfyb	1.45963	0.545598	0.00122121	0.00679012
LOC497934	1.45895	0.544932	0.00548282	0.0239383
Glcci1	1.45836	0.544344	0.00110224	0.00625612
Lingo4	1.45813	0.54412	0.00273855	0.0135328
Sqstm1	1.45807	0.544061	0.000541217	0.0034412
Baz2a	1.45765	0.54364	0.00083889	0.00498879
Slc39a1	1.45671	0.542712	0.00178178	0.00940701
Ablim2	1.45632	0.542324	0.000930714	0.00544726
Tmem51	1.45613	0.542141	0.00869356	0.034979
Arl5b	1.45501	0.541032	0.00438	0.0199623
[truncated: 2,336 more rows]
